# Supplementary material for: Ethyl 2-[(carbamothioyl­amino)­imino]­propano­ate
Source: Acta Crystallogr Sect E Struct Rep Online. 2011 Jul 9;67(Pt 8):o1967–8. doi: 10.1107/S1600536811026237 (PMC3212349; doi:10.1107/S1600536811026237)
Supplement: Supplementary file 1 [file e-67-o1967-sup1.cif]

##############################################################################
###                                                                        ###
###           Electronic papers (Acta Crystallographica Section C)         ###
###                                                                        ###
##############################################################################
#                                                                            #
# This paper is published electronically. It meets the data-validation       #
# criteria for publication in Acta Crystallographica Section C.              #
# The submission has been checked by a Section C Co-editor though the text   #
# in _publ_section_comments is the responsibility of the authors.            #
#                                                                            #
# Electronic papers are listed in the printed contents pages of an issue of  #
# Acta Crystallographica Section C within two months of acceptance and are   #
# available by email and via the online contents pages for that issue.       #
#                                                                            #
# Software is freely available for graphical display of the structure(s) in  #
# this CIF.  For information consult the CIF home page http://www.iucr.org/  #
# cif/home.html                                                              #
#                                                                            #
#            Copyright International Union of Crystallography                #
#                                                                            #
##############################################################################
data_global
_audit_creation_method     'form.cif (version 2.0)'
_journal_data_validation_number     ?
_journal_date_recd_electronic     2011-06-07
_journal_date_accepted     2011-07-01
_journal_name_full     'Acta Crystallographica, Section E'
_journal_year     2011
_journal_volume     67
_journal_issue      8
_journal_page_first     eo1967
_journal_page_last     eo1968
_journal_paper_category     QO
_journal_coeditor_code     QK2014
_publ_contact_author_name     'Corr\^ea, Charlane C.'
_publ_contact_author_address
;
  Department of Chemistry
  Federal University of Juiz de Fora
  Cidade Universit\'aria - Juiz de Fora - Minas Gerais
  36036-900
  Brazil
;
_publ_contact_author_email     charcorrea@gmail.com
_publ_contact_author_fax     +55(32)2102-3314
_publ_contact_author_phone     +55(32)2102-3310
_publ_section_title
;
Ethyl 2-[(carbamothioylamino)imino]propanoate
;
loop_
    _publ_author_name
    _publ_author_footnote
    _publ_author_address
    'Corr\^ea, Charlane C.' .
;
N\'ucleo de Espectroscopia e Estrutura Molecular (NEEM)
Department of Chemistry
Federal University of Juiz de Fora
Minas Gerais 36036-900, Brazil
;
    'Gra\'udo, Jos\'e Eug\^enio J.C.' .
;
N\'ucleo de Espectroscopia e Estrutura Molecular (NEEM)
Department of Chemistry
Federal University of Juiz de Fora
Minas Gerais 36036-900, Brazil
;
    'Oliveira, Luiz Fernando C. de' .
;
N\'ucleo de Espectroscopia e Estrutura Molecular (NEEM)
Department of Chemistry
Federal University of Juiz de Fora
Minas Gerais 36036-900, Brazil
;
    'Almeida, Mauro V. de' .
;
Department of Chemistry
Federal University of Juiz de Fora
Minas Gerais 36036-900, Brazil
;
    'Diniz, Renata' .
;
N\'ucleo de Espectroscopia e Estrutura Molecular (NEEM)
Department of Chemistry
Federal University of Juiz de Fora
Minas Gerais 36036-900, Brazil
;
_publ_section_synopsis     .
_publ_section_abstract
;
The title compound, C~6~H~11~N~3~O~2~S, consists of a fairly planar molecule
(r.m.s deviation from planarity = 0.077 \%A for the non-H atoms) and has the S
atom in an <i>anti</i> position to the imine N atom. This N atom is the
acceptor of a strongly bent internal N---H...N hydrogen bond donated by the
amino group. In the crystal, molecules are arranged in undulating layers
parallel to (010). The molecules are linked <i>via</i> intermolecular
amino--carboxyl N---H...O hydrogen bonds, forming chains parallel to [001].
The chains are cross-linked by N~carbazone~---H...S and
C---H...S interactions, forming infinite ribbons.
;
_publ_section_comment
;
Thiosemicarbazones are a class of substances known for their biological and
chemical properties, such as antiviral, antibacterial, antiprotozoal and
antitumor activity (West <i>et al.</i>, 1993). The enzyme
ribonucleoside
diphosphate reductase (RDR) (Beraldo, 2004) is an object of attack by
thiosemicarbazones, which relates to their tumor control properties. One
background for the biological activity of thiosemicarbazones is certainly
their ability to form chelates with transition metal ions. The synthesis of
thiosemicarbazones is described in several works in the literature (Gupta &
Narayana, 1997; Li <i>et al.</i>, 1998; Tarasconi <i>et
al.</i>, 2000; Holla
<i>et al.</i>, 2003; Shailendra <i>et al.</i>, 2003). In
context with
potential biological activity the crystal structure determination of the title
compound, ethyl pyruvate thiosemicarbazone (scheme 1), was of interest. The
compound may also be interesting as ligand in coordination chemistry.
Figure 1 shows the <i>ORTEP</i> representation of the asymmetric unit of the
title compound. The compound features a fairly planar molecule with a r.m.s
deviation from planarity 0.077 \%A for the non-hydrogen atoms. The sulfur atom
is in <i>anti</i> position to the imine nitrogen N3. The bond lengths in the
N---C(S)---N fragment indicate delocalization of the \p electrons due to the
fact that the C---N and C---S bonds are shorter than tipycal single bonds
(around 1.47 and 1.73 \%A, respectively) and bigger than corresponding double
bonds (around 1.29 and 1.55 \%A, respectively) (Casas <i>et al.</i>,
2000;
Ten\'orio <i>et al.</i>, 2005). The molecule is stabilized by the
strongly
bent intramolecular hydrogen N1---H1n...N3, N1...N3 = 2.610(2) \%A (Table 1).
In the crystal lattice the molecules are arranged in undulating layers
parallel to (010). Via the intermolecular hydrogen bond
N1---H2n...O2<i>^i^</i> the molecules are linked to form continuous chains
parallel to [001], as visualized in Figure 2. The graph-set representation for
this arrangement is N = C(8), (Etter <i>et al.</i>, 1990). Each two of
these
chains are mutually crosslinked by the weak interactions
N2---H3n...S1<i>^ii^</i>, N2...S1<i>^ii^</i> = 3.623(2) \%A, and
C3---H3c...S1<i>^ii^</i>, C3...S1<i>^ii^</i> = 3.611(2) \%A, to form infinite
ribbons along the <i>c</i> axis, see Table 1 and Fig. 2.
;
_publ_section_acknowledgements
;
The authors thank CNPq, CAPES, and FAPEMIG (Brazilian agencies) for financial
support and also R. G. Bastos (LDRX-IF/UFF) for the X-ray diffraction
facilities.
;
_publ_section_references
;
Beraldo, H. (2004). <i>Qu\'im. Nova</i>, <b>27</b>, 461--471.
Casas, J. S., Tasende, M. S. G. & Sordo, J. (2000). <i>Coord. Chem.
Rev.</i> <b>209</b>, 197--261.
Etter, M. C., MacDonald, J. C. & Bernstein, J. (1990). <i>Acta
Cryst.</i> B<b>46</b>, 256--262.
Farrugia, L. J. (1997). <i>J. Appl. Cryst.</i> <b>30</b>, 565.
Gupta, R. P. & Narayana, N. L. (1997). <i>Pharm. Acta Helv.</i>
<b>72</b>, 43--45.
Holla, B. S., Malini, K. V., Rao, B. S., Sarojini, B. K. & Kumari, N.
S. (2003). <i>Eur. J. Med. Chem.</i> <b>38</b>, 313--318.
Hooft, R. W. (1999). <i>COLLECT</i>. Nonius BV, Delft, The Netherlands.
Li, J., Chen, S., Li, X., Niu, C. & Doyle, T. W. (1998).
<i>Tetrahedron</i>, <b>54</b>, 393--400.
Macrae, C. F., Edgington, P. R., McCabe, P., Pidcock, E., Shields, G.
P., Taylor, R., Towler, M. & van de Streek, J. (2006). <i>J. Appl. Cryst.</i>
<b>39</b>, 453--457.
Otwinowski, Z. & Minor, W. (1997). <i>Methods in Enzymology</i>, Vol.
276, <i>Macromolecular Crystallography</i>, Part A, edited by C. W. Carter Jr
& R. M. Sweet, pp. 307--326. New York: Academic Press.
Shailendra, N. B., Naqvi, F. & Azam, A. (2003). <i>Bioorg. Med. Chem.
Lett.</i> <b>13</b>, 689--692.
Sheldrick, G. M. (2008). <i>Acta Cryst.</i> A<b>64</b>, 112--122.
Spek, A. L. (2009). <i>Acta Cryst.</i> D<b>65</b>, 148--155.
Tarasconi, P., Capacchi, S., Pelosi, G., Cornia, M., Albertini, R.,
Bonati, A., Dall'Aglio, P. P., Lunghi, P. & Pinelli, S. (2000). <i>Bioorg.
Med. Chem.</i> <b>8</b>, 157--162.
Ten\'orio, R. P., G\'oes, A. J. S., de Lima, A. J. S., de Faria, A. R.,
Alves, A. J. & de Aquino, T. M. (2005). <i>Qu\'im. Nova</i>, <b>28</b>,
1030--1037.
West, D. X., Liberta, A., Padhye, S. B., Chikate, R. C., Sonawane, P.
B., Kumbhar, A. S. & Yerande, R. G. (1993). <i>Coord. Chem. Rev.</i>
<b>123</b>, 49--71.
;
_publ_section_related_literature
;
For the synthesis of thiosemicarbazones, see: Gupta & Narayana (1997);
Li <i>et
al.</i> (1998); Tarasconi <i>et al.</i> (2000); Holla <i>et
al.</i> (2003);
Shailendra <i>et al.</i> (2003). For the synthesis, crystal structures
and
applications of thiosemicarbazones, see: West <i>et al.</i> (1993);
Casas
<i>et al.</i> (2000); Beraldo (2004); Ten\'orio <i>et al.</i>
(2005). For
graph-set notation, see: Etter <i>et al.</i> (1990).
;
_publ_section_exptl_prep
;
For preparation of the title compound, 0.188 g of ethyl pyruvate (1.62 mmol) was
added to 15 ml of a water-methanol solution (1:2) of thiosemicarbazide
hydrochloride (1.48 g, 1.62 mmol) and the mixture was heated at 80 \%C for 3
h. After few days, colorless crystals formed at room temperature and were
isolated. M.p.: 145 \%C. Elemental analysis gave the following results: Calcd.
for C~6~H~11~O~2~N~3~S: C 38.08, H 5.86, N 22.21%; found: C 39.69; H 6.62; N
22.93%.
IR spectral data were obtained with a Bomem MB-102 spectrometer fitted with a
CsI beam splitter, using KBr disks and a spectral resolution of 4 cm^-1^. The
main absorption bands are (cm^-1^): 3442--3204 (\nNH); 1709 (\nCO); 1600 (\nNH
+ \nCN + \nCC); 1498 (\nCO~asym~); 1370 (\nCN); 1173 (\nCO~sym~); 1119, 1024
(\nCS) ; 1105 (\nCOC).
;
_publ_section_exptl_refinement
;
C-bound H atoms were included in the riding model approximation with C---H =
0.96 \%A and <i>U</i>~iso~(H) = 1.5\\times<i>U</i>~equ~(C) for CH~3~, and 0.97
\%A <i>U</i>~iso~(H) = 1.2\\times<i>U</i>~equ~(C) for CH~2~. H atoms of
nitrogen atoms were located from an electron density map and were refined
unrestrained in <i>x,y,z</i>, and <i>U</i>~iso~.
;
data_I
_chemical_name_systematic
;
Ethyl 2-[(carbamothioylamino)imino]propanoate
;
_chemical_name_common     ?
_chemical_formula_moiety     'C6 H11 N3 O2 S'
_chemical_formula_sum     'C6 H11 N3 O2 S'
_chemical_formula_iupac     'C6 H11 N3 O2 S'
_chemical_formula_weight     189.24
_chemical_melting_point     418
_symmetry_cell_setting     monoclinic
_symmetry_space_group_name_H-M     'C 2/c'
_symmetry_space_group_name_Hall     '-C 2yc'
loop_
    _symmetry_equiv_pos_as_xyz
    'x, y, z'
    '-x, y, -z+1/2'
    'x+1/2, y+1/2, z'
    '-x+1/2, y+1/2, -z+1/2'
    '-x, -y, -z'
    'x, -y, z-1/2'
    '-x+1/2, -y+1/2, -z'
    'x+1/2, -y+1/2, z-1/2'
_cell_length_a     16.682(3)
_cell_length_b     7.2558(15)
_cell_length_c     17.317(4)
_cell_angle_alpha     90.00
_cell_angle_beta     116.63(3)
_cell_angle_gamma     90.00
_cell_volume     1873.8(7)
_cell_formula_units_Z     8
_cell_measurement_reflns_used     106
_cell_measurement_theta_min     4.65
_cell_measurement_theta_max     22.61
_cell_measurement_temperature     297(2)
_cell_special_details     ?
_exptl_crystal_description     prism
_exptl_crystal_colour     colourless
_exptl_crystal_size_max     0.56
_exptl_crystal_size_mid     0.27
_exptl_crystal_size_min     0.12
_exptl_crystal_density_diffrn     1.342
_exptl_crystal_density_meas     ?
_exptl_crystal_density_method     'not measured'
_exptl_crystal_F_000     800
_exptl_absorpt_coefficient_mu     0.312
_exptl_absorpt_correction_type     none
_exptl_absorpt_correction_T_min     ?
_exptl_absorpt_correction_T_max     ?
_exptl_special_details     ?
_diffrn_ambient_temperature     297(2)
_diffrn_radiation_type     MoK\a
_diffrn_radiation_wavelength     0.71073
_diffrn_radiation_source     'fine-focus sealed tube'
_diffrn_radiation_monochromator     'horizonally mounted graphite crystal'
_diffrn_measurement_device_type     'Bruker--Nonius KappaCCD'
_diffrn_measurement_device     '95mm CCD camera on \k-goniostat'
_diffrn_measurement_method     '\w and \f'
_diffrn_detector_area_resol_mean     9
_diffrn_reflns_number     15270
_diffrn_reflns_av_R_equivalents     0.0207
_diffrn_reflns_av_sigmaI/netI     0.0129
_diffrn_reflns_theta_min     5.27
_diffrn_reflns_theta_max     27.50
_diffrn_reflns_theta_full     27.50
_diffrn_measured_fraction_theta_max     0.989
_diffrn_measured_fraction_theta_full     0.989
_diffrn_reflns_limit_h_min     -21
_diffrn_reflns_limit_h_max     21
_diffrn_reflns_limit_k_min     -9
_diffrn_reflns_limit_k_max     9
_diffrn_reflns_limit_l_min     -22
_diffrn_reflns_limit_l_max     22
_diffrn_reflns_reduction_process     SHELXL
_diffrn_standards_number     0
_diffrn_standards_interval_count     0
_diffrn_standards_interval_time     0
_diffrn_standards_decay_%     0
loop_
    _diffrn_standard_refln_index_h
    _diffrn_standard_refln_index_k
    _diffrn_standard_refln_index_l
    ? ? ?
_refine_special_details
;
Refinement of <i>F</i>^2^ against ALL reflections. The weighted <i>R</i>-factor
<i>wR</i> and goodness of fit <i>S</i> are based on <i>F</i>^2^, conventional
<i>R</i>-factors <i>R</i> are based on <i>F</i>, with <i>F</i> set to zero for
negative <i>F</i>^2^. The threshold expression of <i>F</i>^2^ >
\s(<i>F</i>^2^) is used only for calculating <i>R</i>-factors(gt) <i>etc</i>.
and is not relevant to the choice of reflections for refinement.
<i>R</i>-factors based on <i>F</i>^2^ are statistically about twice as large
as those based on <i>F</i>, and <i>R</i>- factors based on ALL data will be
even larger.
;
_reflns_number_total     2133
_reflns_number_gt     1785
_reflns_threshold_expression     I>2sigma(I)
_refine_ls_structure_factor_coef     Fsqd
_refine_ls_matrix_type     full
_refine_ls_R_factor_all     0.0423
_refine_ls_R_factor_gt     0.0331
_refine_ls_wR_factor_gt     0.0857
_refine_ls_wR_factor_ref     0.0923
_refine_ls_goodness_of_fit_ref     1.080
_refine_ls_restrained_S_all     1.080
_refine_ls_number_reflns     2133
_refine_ls_number_parameters     123
_refine_ls_number_restraints     0
_refine_ls_hydrogen_treatment     mixed
_refine_ls_weighting_scheme     calc
_refine_ls_weighting_details
         'calc w=1/[\s^2^(Fo^2^)+(0.0423P)^2^+1.1077P] where P=(Fo^2^+2Fc^2^)/3'
_atom_sites_solution_hydrogens     ?
_atom_sites_solution_secondary     difmap
_refine_ls_shift/su_max     0.000
_refine_ls_shift/su_mean     0.000
_refine_diff_density_max     0.209
_refine_diff_density_min     -0.258
_refine_ls_extinction_method     none
_refine_ls_extinction_coef     ?
loop_
    _atom_type_symbol
    _atom_type_description
    _atom_type_scat_dispersion_real
    _atom_type_scat_dispersion_imag
    _atom_type_scat_source
    'C' 'C' 0.0033 0.0016
                         'International Tables Vol C Tables 4.2.6.8 and 6.1.1.4'
    'H' 'H' 0.0000 0.0000
                         'International Tables Vol C Tables 4.2.6.8 and 6.1.1.4'
    'N' 'N' 0.0061 0.0033
                         'International Tables Vol C Tables 4.2.6.8 and 6.1.1.4'
    'O' 'O' 0.0106 0.0060
                         'International Tables Vol C Tables 4.2.6.8 and 6.1.1.4'
    'S' 'S' 0.1246 0.1234
                         'International Tables Vol C Tables 4.2.6.8 and 6.1.1.4'
_computing_data_collection     'COLLECT (Hooft, 1999)'
_computing_cell_refinement     'SCALEPACK (Otwinowski & Minor, 1997)'
_computing_data_reduction     'DENZO and SCALEPACK (Otwinowski & Minor, 1997)'
_computing_structure_solution     'SHELXS97 (Sheldrick, 2008)'
_computing_structure_refinement     'SHELXL97 (Sheldrick, 2008)'
_computing_molecular_graphics
 'ORTEP-3 for Windows (Farrugia, 1997) and Mercury (Macrae <i>et al.</i>, 2006)'
_computing_publication_material     'PLATON (Spek, 2009)'
loop_
    _atom_site_type_symbol
    _atom_site_label
    _atom_site_fract_x
    _atom_site_fract_y
    _atom_site_fract_z
    _atom_site_U_iso_or_equiv
    _atom_site_adp_type
    _atom_site_calc_flag
    _atom_site_refinement_flags
    _atom_site_occupancy
    _atom_site_symmetry_multiplicity
    _atom_site_disorder_assembly
    _atom_site_disorder_group
    S S1 0.07816(2) 0.66899(7) 0.18273(2) 0.05007(15) Uani d . 1 1 . .
    O O1 0.36286(7) 0.42826(16) 0.55879(6) 0.0453(3) Uani d . 1 1 . .
    O O2 0.29362(8) 0.4511(2) 0.64308(7) 0.0599(4) Uani d . 1 1 . .
    N N3 0.21829(8) 0.52146(17) 0.42323(7) 0.0363(3) Uani d . 1 1 . .
    N N2 0.14791(8) 0.57872(18) 0.34827(7) 0.0394(3) Uani d . 1 1 . .
    N N1 0.23628(9) 0.5179(2) 0.28107(9) 0.0541(4) Uani d . 1 1 . .
    C C2 0.21056(9) 0.5244(2) 0.49384(9) 0.0365(3) Uani d . 1 1 . .
    C C1 0.15936(9) 0.5823(2) 0.27447(9) 0.0368(3) Uani d . 1 1 . .
    C C4 0.29221(9) 0.4639(2) 0.57299(9) 0.0378(3) Uani d . 1 1 . .
    C C3 0.13145(10) 0.5866(3) 0.50629(11) 0.0507(4) Uani d . 1 1 . .
    H H3A 0.1298 0.7189 0.5069 0.076 Uiso calc R 1 1 . .
    H H3B 0.1365 0.5398 0.5601 0.076 Uiso calc R 1 1 . .
    H H3C 0.0773 0.5410 0.4598 0.076 Uiso calc R 1 1 . .
    C C6 0.51684(12) 0.3513(3) 0.60556(14) 0.0644(5) Uani d . 1 1 . .
    H H6A 0.4977 0.2588 0.5613 0.097 Uiso calc R 1 1 . .
    H H6B 0.5713 0.3122 0.6537 0.097 Uiso calc R 1 1 . .
    H H6C 0.5272 0.4650 0.5831 0.097 Uiso calc R 1 1 . .
    C C5 0.44536(10) 0.3796(3) 0.63469(11) 0.0503(4) Uani d . 1 1 . .
    H H5A 0.4368 0.2677 0.6607 0.060 Uiso calc R 1 1 . .
    H H5B 0.4626 0.4777 0.6772 0.060 Uiso calc R 1 1 . .
    H H1N 0.2740(14) 0.476(3) 0.3288(14) 0.061(6) Uiso d . 1 1 . .
    H H3N 0.0969(12) 0.612(2) 0.3430(11) 0.045(4) Uiso d . 1 1 . .
    H H2N 0.2477(13) 0.525(3) 0.2361(14) 0.060(5) Uiso d . 1 1 . .
loop_
    _atom_site_aniso_label
    _atom_site_aniso_U_11
    _atom_site_aniso_U_22
    _atom_site_aniso_U_33
    _atom_site_aniso_U_12
    _atom_site_aniso_U_13
    _atom_site_aniso_U_23
    S1 0.0402(2) 0.0741(3) 0.0365(2) 0.00740(18) 0.01775(16) 0.01065(17)
    O1 0.0387(5) 0.0663(7) 0.0337(5) 0.0055(5) 0.0186(4) 0.0026(5)
    O2 0.0558(7) 0.0988(10) 0.0322(5) 0.0012(6) 0.0260(5) -0.0006(6)
    N3 0.0358(6) 0.0444(6) 0.0318(5) -0.0029(5) 0.0179(5) -0.0016(5)
    N2 0.0344(6) 0.0552(8) 0.0339(6) 0.0028(5) 0.0200(5) 0.0027(5)
    N1 0.0421(7) 0.0910(12) 0.0369(7) 0.0153(7) 0.0246(6) 0.0118(7)
    C2 0.0385(7) 0.0425(7) 0.0343(6) -0.0052(6) 0.0213(6) -0.0043(6)
    C1 0.0352(6) 0.0456(8) 0.0333(6) -0.0042(6) 0.0185(5) -0.0004(6)
    C4 0.0415(7) 0.0440(8) 0.0334(7) -0.0053(6) 0.0216(6) -0.0056(6)
    C3 0.0431(8) 0.0733(11) 0.0454(8) 0.0025(8) 0.0284(7) -0.0012(8)
    C6 0.0447(9) 0.0665(12) 0.0798(13) 0.0050(8) 0.0259(9) -0.0007(10)
    C5 0.0430(8) 0.0574(10) 0.0432(8) 0.0009(7) 0.0128(7) 0.0070(7)
_geom_special_details
;
All e.s.d.'s (except the e.s.d. in the dihedral angle between two l.s. planes)
are estimated using the full covariance matrix. The cell e.s.d.'s are taken
into account individually in the estimation of e.s.d.'s in distances, angles
and torsion angles; correlations between e.s.d.'s in cell parameters are only
used when they are defined by crystal symmetry. An approximate (isotropic)
treatment of cell e.s.d.'s is used for estimating e.s.d.'s involving l.s.
planes.
;
loop_
    _geom_bond_atom_site_label_1
    _geom_bond_atom_site_label_2
    _geom_bond_site_symmetry_1
    _geom_bond_site_symmetry_2
    _geom_bond_distance
    _geom_bond_publ_flag
    S1 C1 . . 1.6808(16) no
    O1 C4 . . 1.3325(17) no
    O1 C5 . . 1.4577(19) no
    O2 C4 . . 1.2069(17) no
    N3 C2 . . 1.2860(17) no
    N3 N2 . . 1.3675(17) no
    N2 C1 . . 1.3745(17) no
    N1 C1 . . 1.3217(19) no
    C2 C3 . . 1.4989(19) no
    C2 C4 . . 1.501(2) no
    C6 C5 . . 1.503(2) no
    N1 H1N . . 0.84(2) no
    N1 H2N . . 0.88(2) no
    N2 H3N . . 0.85(2) no
    C3 H3A . . 0.9600 no
    C3 H3B . . 0.9600 no
    C3 H3C . . 0.9600 no
    C5 H5A . . 0.9700 no
    C5 H5B . . 0.9700 no
    C6 H6A . . 0.9600 no
    C6 H6B . . 0.9600 no
    C6 H6C . . 0.9600 no
loop_
    _geom_angle_atom_site_label_1
    _geom_angle_atom_site_label_2
    _geom_angle_atom_site_label_3
    _geom_angle_site_symmetry_1
    _geom_angle_site_symmetry_2
    _geom_angle_site_symmetry_3
    _geom_angle
    _geom_angle_publ_flag
    C4 O1 C5 . . . 115.86(11) no
    C2 N3 N2 . . . 119.23(12) no
    N3 N2 C1 . . . 118.06(11) no
    N3 C2 C3 . . . 127.72(14) no
    N3 C2 C4 . . . 115.25(12) no
    C3 C2 C4 . . . 117.00(12) no
    N1 C1 N2 . . . 116.55(13) no
    N1 C1 S1 . . . 123.64(11) no
    N2 C1 S1 . . . 119.80(11) no
    O2 C4 O1 . . . 123.40(14) no
    O2 C4 C2 . . . 122.77(13) no
    O1 C4 C2 . . . 113.83(11) no
    O1 C5 C6 . . . 107.52(14) no
    C1 N1 H1N . . . 118.9(17) no
    C1 N1 H2N . . . 119.2(15) no
    H1N N1 H2N . . . 122(2) no
    C1 N2 H3N . . . 116.4(12) no
    N3 N2 H3N . . . 125.5(12) no
    C2 C3 H3A . . . 109.00 no
    C2 C3 H3B . . . 109.00 no
    C2 C3 H3C . . . 109.00 no
    H3A C3 H3B . . . 109.00 no
    H3A C3 H3C . . . 109.00 no
    H3B C3 H3C . . . 109.00 no
    O1 C5 H5A . . . 110.00 no
    O1 C5 H5B . . . 110.00 no
    C6 C5 H5A . . . 110.00 no
    C6 C5 H5B . . . 110.00 no
    H5A C5 H5B . . . 108.00 no
    C5 C6 H6A . . . 109.00 no
    C5 C6 H6B . . . 109.00 no
    C5 C6 H6C . . . 109.00 no
    H6A C6 H6B . . . 109.00 no
    H6A C6 H6C . . . 109.00 no
    H6B C6 H6C . . . 109.00 no
loop_
    _geom_torsion_atom_site_label_1
    _geom_torsion_atom_site_label_2
    _geom_torsion_atom_site_label_3
    _geom_torsion_atom_site_label_4
    _geom_torsion_site_symmetry_1
    _geom_torsion_site_symmetry_2
    _geom_torsion_site_symmetry_3
    _geom_torsion_site_symmetry_4
    _geom_torsion
    _geom_torsion_publ_flag
    C5 O1 C4 O2 . . . . -2.7(2) no
    C5 O1 C4 C2 . . . . 176.48(14) no
    C4 O1 C5 C6 . . . . -178.14(15) no
    C1 N2 N3 C2 . . . . 177.04(14) no
    N3 N2 C1 S1 . . . . -174.66(11) no
    N3 N2 C1 N1 . . . . 4.4(2) no
    N2 N3 C2 C3 . . . . -0.6(2) no
    N2 N3 C2 C4 . . . . -178.40(13) no
    N3 C2 C4 O1 . . . . 4.43(19) no
    N3 C2 C4 O2 . . . . -176.40(15) no
    C3 C2 C4 O1 . . . . -173.59(15) no
    C3 C2 C4 O2 . . . . 5.6(2) no
loop_
    _geom_hbond_atom_site_label_D
    _geom_hbond_atom_site_label_H
    _geom_hbond_atom_site_label_A
    _geom_hbond_site_symmetry_A
    _geom_hbond_distance_DH
    _geom_hbond_distance_HA
    _geom_hbond_distance_DA
    _geom_hbond_angle_DHA
    N1 H1N N3 . 0.84(2) 2.24(2) 2.610(2) 107(2)
    N1 H2N O2 6_565 0.88(3) 2.08(3) 2.954(2) 172(2)
    N2 H3N S1 2 0.85(2) 2.78(2) 3.623(2) 172(2)
    C3 H3C S1 2 0.96 2.82 3.611(2) 141
