# Supplementary material for: Ethyl 2-[(carbamothioyl­amino)­imino]­propano­ate
Source: Acta Crystallogr Sect E Struct Rep Online. 2011 Jul 9;67(Pt 8):o1967–8. doi: 10.1107/S1600536811026237 (PMC3212349; doi:10.1107/S1600536811026237)
Supplement: Supplementary file 2 [file e-67-o1967-Isup2.hkl]

#
# h,k,l, Fc-squared, Fo-squared, sigma(Fo-squared) and status flag
#
data_I
_shelx_title ' sad in C2/c'
_shelx_refln_list_code          4
_shelx_F_calc_maximum      218.28
_exptl_crystal_F_000       800.00
_reflns_d_resolution_high  0.7695
 
loop_
 _symmetry_equiv_pos_as_xyz
 'x, y, z'
 '-x, y, -z+1/2'
 'x+1/2, y+1/2, z'
 '-x+1/2, y+1/2, -z+1/2'
 '-x, -y, -z'
 'x, -y, z-1/2'
 '-x+1/2, -y+1/2, -z'
 'x+1/2, -y+1/2, z-1/2'
 
_cell_length_a    16.6821
_cell_length_b     7.2558
_cell_length_c    17.3173
_cell_angle_alpha  90.000
_cell_angle_beta  116.628
_cell_angle_gamma  90.000
 
_shelx_F_squared_multiplier     1.000
 
loop_
 _refln_index_h
 _refln_index_k
 _refln_index_l
 _refln_F_squared_calc
 _refln_F_squared_meas
 _refln_F_squared_sigma
 _refln_observed_status
   4   0   0       69.09       73.28      1.64 o
   6   0   0     2081.22     2165.73     17.38 o
   8   0   0      159.73      131.72      2.83 o
  10   0   0      125.17      143.35      3.03 o
  12   0   0       42.40       30.86      2.74 o
  14   0   0     5077.67     5058.94     37.73 o
  16   0   0      190.97      185.97      7.70 o
  18   0   0      185.70      202.35     11.95 o
   5   1   0     1837.82     1777.52      7.95 o
   7   1   0      377.70      393.35      3.21 o
   9   1   0        0.83        0.87      1.47 o
  11   1   0       29.30       22.80      1.66 o
  13   1   0     2132.08     2131.69     13.22 o
  15   1   0      167.87      160.76      3.40 o
  17   1   0        3.72        2.71      2.67 o
  19   1   0       23.02       30.47      7.58 o
   0   2   0    47648.29    42830.25    467.06 o
   2   2   0    44483.73    41499.04    631.31 o
   4   2   0     2374.60     2376.81     12.17 o
   6   2   0      677.84      627.58      4.25 o
   8   2   0      805.74      830.45      5.46 o
  10   2   0       38.36       39.23      2.01 o
  12   2   0     2316.28     2356.25     14.94 o
  14   2   0      340.74      323.18      5.01 o
  16   2   0      134.82      124.95      4.55 o
  18   2   0       61.32       47.92      8.76 o
   1   3   0      788.31      822.88      8.86 o
   3   3   0      141.01      156.84      2.71 o
   5   3   0     4609.14     4757.24     26.87 o
   7   3   0      679.68      608.24      4.91 o
   9   3   0      613.40      637.81      5.28 o
  11   3   0     1129.82     1113.68      9.14 o
  13   3   0      125.61      121.85      2.87 o
  15   3   0      275.92      264.26      6.44 o
  17   3   0      141.67      139.59      6.46 o
   0   4   0       15.09       22.93      4.56 o
   2   4   0     6711.33     6646.90     41.72 o
   4   4   0     3139.89     3146.11     20.67 o
   6   4   0      192.28      219.40      3.87 o
   8   4   0       56.57       47.48      1.77 o
  10   4   0      625.78      640.58      5.79 o
  12   4   0      408.11      412.17      5.62 o
  14   4   0        3.93        1.28      2.83 o
  16   4   0       83.47       76.35     10.54 o
   1   5   0      224.42      243.72      3.89 o
   3   5   0       94.99       93.09      3.09 o
   5   5   0        4.32        3.63      2.01 o
   7   5   0     1765.67     1817.28     13.74 o
   9   5   0      154.16      176.39      3.54 o
  11   5   0        1.83        1.80      2.09 o
  13   5   0       47.95       54.48      4.87 o
  15   5   0        1.37        0.37     12.45 o
   0   6   0      150.58      153.25      5.58 o
   2   6   0       62.15       74.62      2.55 o
   4   6   0     1004.72      948.61     10.82 o
   6   6   0     1439.46     1456.58     14.26 o
   8   6   0      300.91      281.16      5.97 o
  10   6   0      449.96      446.53      5.93 o
  12   6   0       54.79       61.38      8.47 o
  14   6   0       34.74       30.85      6.34 o
   1   7   0        8.47       10.41      2.17 o
   3   7   0        3.91        4.88      3.18 o
   5   7   0        0.09        5.12      3.79 o
   7   7   0      361.60      338.76     12.05 o
   9   7   0       77.78       82.85      4.15 o
  11   7   0        5.10       10.24      7.14 o
   0   8   0       52.48       64.95      3.82 o
   2   8   0        0.04        3.72      2.46 o
   4   8   0      180.59      176.99      5.37 o
   6   8   0       10.80        6.62      3.73 o
   8   8   0        0.63        2.50      6.42 o
  10   8   0        0.02        6.61      6.84 o
   1   9   0       15.50        8.26      6.33 o
   3   9   0       14.63        0.15      4.80 o
   5   9   0       52.10       49.60      7.07 o
 -19   1   1       63.25       63.26      7.25 o
 -17   1   1      191.71      187.03      3.90 o
 -15   1   1        0.09        0.51      1.34 o
 -13   1   1     1936.94     1937.54     12.02 o
 -11   1   1     1681.74     1583.03      9.93 o
  -9   1   1      166.57      164.15      2.27 o
  -7   1   1      768.92      648.75      4.45 o
  -5   1   1    10508.43    10268.14     42.53 o
   3   1   1      148.79      108.84      1.60 o
   5   1   1      991.96     1066.72      6.91 o
   7   1   1     1098.17     1049.11      6.53 o
   9   1   1     2138.21     2013.75     11.01 o
  11   1   1       33.00       37.67      1.52 o
  13   1   1      661.03      656.53      6.61 o
  15   1   1       10.07        7.01      1.98 o
  17   1   1       33.02       25.84      3.08 o
 -18   2   1      339.09      348.84      9.35 o
 -16   2   1       14.58        6.68      2.73 o
 -14   2   1       61.44       62.89      2.50 o
 -12   2   1        0.27        0.18      2.04 o
 -10   2   1      360.35      322.05      4.05 o
  -8   2   1      321.99      258.83      2.85 o
  -6   2   1     1904.80     1792.87      9.10 o
  -4   2   1    11269.99    11473.41     56.62 o
  -2   2   1    14498.28    14232.18     82.29 o
   2   2   1     4427.21     4347.85     22.90 o
   4   2   1     1706.69     1734.59      9.00 o
   6   2   1        7.88        7.20      0.94 o
   8   2   1     1612.94     1690.03     10.43 o
  10   2   1     1880.35     1815.07     11.23 o
  12   2   1     1793.98     1799.08     13.49 o
  14   2   1     2064.67     2057.57     17.98 o
  16   2   1       29.56       18.16      3.59 o
  18   2   1        0.99        2.92      8.02 o
 -17   3   1        3.42       -2.85      3.78 o
 -15   3   1       14.59       12.58      2.14 o
 -13   3   1      620.71      633.33      7.16 o
 -11   3   1       16.37       22.25      3.02 o
  -9   3   1       67.81       64.92      1.74 o
  -7   3   1      519.49      566.01      4.62 o
  -5   3   1      199.85      215.87      3.03 o
  -3   3   1      608.21      680.96      5.91 o
  -1   3   1        0.00       -1.10      1.62 o
   1   3   1        8.26        8.09      2.36 o
   3   3   1      736.24      657.10      5.07 o
   5   3   1        0.77       -0.65      0.99 o
   7   3   1     1059.21     1080.51      7.89 o
   9   3   1      470.66      474.94      4.54 o
  11   3   1        0.57        1.82      1.78 o
  13   3   1       62.76       69.35      3.10 o
  15   3   1      196.19      206.76      5.73 o
  17   3   1        1.95        3.26      4.39 o
 -16   4   1      205.88      225.00     22.49 o
 -14   4   1       24.13       30.24      2.59 o
 -12   4   1     1288.67     1290.83     13.05 o
 -10   4   1        3.09        1.54      1.53 o
  -8   4   1       47.23       37.36      2.22 o
  -6   4   1     2873.31     2985.16     20.41 o
  -4   4   1      528.31      637.01      6.37 o
  -2   4   1      319.87      266.80      5.02 o
   0   4   1      678.25      718.40      7.58 o
   2   4   1    20081.87    19421.23    115.03 o
   4   4   1      798.63      855.54      7.27 o
   6   4   1     1172.44     1189.55      8.67 o
   8   4   1      935.36      889.54      7.37 o
  10   4   1      913.13      873.40      9.49 o
  12   4   1       23.65       27.58      1.77 o
  14   4   1        1.04        6.23      3.30 o
  16   4   1      478.29      484.72     16.56 o
 -15   5   1       74.63       82.56      9.85 o
 -13   5   1       47.78       39.15      3.19 o
 -11   5   1      566.32      589.08      7.06 o
  -9   5   1      103.18       96.71      2.80 o
  -7   5   1      551.25      570.92      6.98 o
  -5   5   1      788.91      821.91      7.54 o
  -3   5   1      115.13       96.54      4.20 o
  -1   5   1       36.72       34.69      1.80 o
   1   5   1      383.61      338.92      4.84 o
   3   5   1       69.03       47.34      2.31 o
   5   5   1       35.97       24.31      2.09 o
   7   5   1     1073.50     1078.66     10.71 o
   9   5   1       66.33       64.63      2.66 o
  11   5   1        2.73        1.48      1.44 o
  13   5   1        0.05       -3.09      5.64 o
  15   5   1      143.46      142.10     10.23 o
 -14   6   1        0.87        0.51     10.37 o
 -12   6   1        2.61        5.01      4.99 o
 -10   6   1      398.86      385.16      6.04 o
  -8   6   1      113.05      114.30      3.54 o
  -6   6   1      155.78      144.21      7.28 o
  -4   6   1      408.10      454.99      7.24 o
  -2   6   1       29.77       31.17      1.64 o
   0   6   1      181.31      181.02      3.37 o
   2   6   1     1025.37      936.83     11.45 o
   4   6   1      584.34      552.15      7.67 o
   6   6   1      334.53      347.66      5.53 o
   8   6   1      213.09      183.96      3.78 o
  10   6   1       36.39       22.87      2.45 o
  12   6   1        0.02       14.52      5.61 o
  14   6   1       11.97       13.29      9.81 o
 -13   7   1       11.21        5.27     10.84 o
 -11   7   1       28.21       38.72      8.80 o
  -9   7   1        0.57        8.27      2.95 o
  -7   7   1      141.66      157.19      5.94 o
  -5   7   1       39.06       47.33      4.77 o
  -3   7   1        1.06        3.35      2.29 o
  -1   7   1       86.79       95.93      2.51 o
   1   7   1      105.31      109.78      2.94 o
   3   7   1      210.72      219.62      4.85 o
   5   7   1      258.14      273.39      6.14 o
   7   7   1      253.02      254.12      6.25 o
   9   7   1       14.34       13.39      5.91 o
  11   7   1        0.00       -1.50      4.53 o
 -10   8   1      136.18      138.62      8.92 o
  -8   8   1      243.73      217.36      8.49 o
  -6   8   1        4.75        7.03      5.11 o
  -4   8   1       17.14        8.79      3.76 o
  -2   8   1        1.77       -2.43      3.20 o
   0   8   1       52.97       46.72      2.89 o
   2   8   1       17.59       30.39      3.12 o
   4   8   1      346.86      311.16      8.17 o
   6   8   1      498.34      449.04      8.99 o
   8   8   1       59.36       43.22      4.88 o
  -5   9   1        6.20       10.90      5.87 o
  -3   9   1        0.14       -4.88      4.88 o
  -1   9   1        5.82       13.33      4.89 o
   1   9   1       44.26       51.62      6.05 o
   3   9   1       42.95       52.36     11.48 o
   5   9   1        9.65       28.90      7.27 o
 -18   0   2      805.75      856.38     23.06 o
 -16   0   2      179.29      171.27      4.47 o
 -14   0   2     1377.76     1339.45     12.15 o
 -12   0   2     1570.36     1536.08     13.72 o
 -10   0   2     1221.29     1102.99     10.18 o
  -8   0   2     2177.06     2242.11     15.61 o
  -6   0   2     1010.29      995.49      7.64 o
   4   0   2    27121.09    26657.02    206.22 o
   6   0   2     8983.81     9172.01     98.89 o
   8   0   2     1891.25     1888.94     15.11 o
  10   0   2     5083.92     5234.24     40.91 o
  12   0   2     7469.44     7503.99     54.90 o
  14   0   2      231.71      230.60      5.37 o
  16   0   2       39.03       38.71      4.69 o
  18   0   2      215.61      210.30     19.41 o
 -19   1   2       20.43       16.78      7.85 o
 -17   1   2      174.15      163.71      3.36 o
 -15   1   2        5.76       10.83      1.53 o
 -13   1   2     2996.70     3060.85     17.14 o
 -11   1   2        2.09        4.40      1.11 o
  -9   1   2      438.19      433.32      3.72 o
  -7   1   2      362.02      486.34      3.51 o
  -5   1   2     2706.17     2648.98     12.11 o
   3   1   2      965.70     1074.05      7.27 o
   5   1   2       47.57       32.23      1.62 o
   7   1   2      847.44      960.12      7.32 o
   9   1   2     3858.87     3830.18     21.09 o
  11   1   2       57.46       59.27      2.16 o
  13   1   2       30.10       30.51      2.71 o
  15   1   2       81.81       92.93      3.42 o
  17   1   2       87.11       90.07      4.64 o
 -18   2   2        2.66       -3.40      3.40 o
 -16   2   2      563.88      561.35     12.04 o
 -14   2   2      387.59      405.31      5.73 o
 -12   2   2        0.38        2.49      2.00 o
 -10   2   2      183.96      180.18      2.76 o
  -8   2   2      321.75      329.66      3.05 o
  -6   2   2     4997.52     5095.14     24.85 o
  -4   2   2      305.28      444.85      4.07 o
  -2   2   2    12462.19    12738.08     84.47 o
   0   2   2     4042.43     4338.57     23.47 o
   2   2   2    12150.93    11636.73     89.72 o
   4   2   2     4845.84     5215.72     27.00 o
   6   2   2      546.01      577.94      4.74 o
   8   2   2     2719.93     2560.48     15.18 o
  10   2   2     1131.01     1149.94      8.65 o
  12   2   2     1027.31     1056.50      8.99 o
  14   2   2      780.63      770.83      9.94 o
  16   2   2      145.68      153.56      5.21 o
 -19   3   2       18.24       13.20      9.75 o
 -17   3   2      193.88      201.74      6.47 o
 -15   3   2        4.08        1.79      2.10 o
 -13   3   2      371.16      343.15      4.95 o
 -11   3   2     3131.68     3103.49     17.27 o
  -9   3   2      688.94      678.37      6.14 o
  -7   3   2      392.04      399.45      3.64 o
  -5   3   2     3024.92     2747.64     16.89 o
  -3   3   2     1457.08     1477.52     12.42 o
  -1   3   2      346.91      315.13      4.04 o
   1   3   2     4469.80     4285.20     27.31 o
   3   3   2     1652.42     1650.13      9.52 o
   5   3   2      821.01      820.10      5.93 o
   7   3   2     3348.59     3196.95     16.99 o
   9   3   2      572.50      532.79      5.73 o
  11   3   2      272.44      266.85      4.12 o
  13   3   2       83.39       83.01      3.69 o
  15   3   2      222.45      231.69      5.72 o
  17   3   2       43.99       35.01     14.01 o
 -18   4   2        2.14       -4.88      8.44 o
 -16   4   2      341.70      371.96     11.67 o
 -14   4   2       30.40       29.85      2.63 o
 -12   4   2       23.00       31.19      2.99 o
 -10   4   2        9.68       18.95      4.03 o
  -8   4   2       23.91       31.06      1.71 o
  -6   4   2     1274.87     1215.89      9.72 o
  -4   4   2       47.17       73.87      2.63 o
  -2   4   2      162.41      204.87      3.63 o
   0   4   2      684.10      729.75      6.52 o
   2   4   2       10.33       29.81      9.85 o
   4   4   2       50.83       56.42      1.96 o
   6   4   2      507.08      467.23      5.36 o
   8   4   2     2345.80     2357.42     17.20 o
  10   4   2      243.64      238.88      3.41 o
  12   4   2        0.41       -1.29      1.82 o
  14   4   2      352.21      333.82     10.53 o
  16   4   2        2.20        9.42      5.35 o
 -15   5   2       46.31       64.88      7.92 o
 -13   5   2       69.54       63.93      2.96 o
 -11   5   2      227.65      234.94      5.01 o
  -9   5   2      156.07      156.22      3.38 o
  -7   5   2      149.78      140.98      3.35 o
  -5   5   2       62.40       59.81      2.45 o
  -3   5   2        2.96        3.03      1.97 o
  -1   5   2        3.77        3.07      1.39 o
   1   5   2       13.70       20.45      1.70 o
   3   5   2     1010.83     1048.60      9.12 o
   5   5   2      722.60      696.97      6.20 o
   7   5   2      150.81      158.13      3.36 o
   9   5   2       24.71       23.06      1.80 o
  11   5   2        0.23        1.49      1.58 o
  13   5   2       56.24       71.93      6.46 o
  15   5   2       73.80       78.18      9.17 o
 -14   6   2        8.83        4.96      5.95 o
 -12   6   2      107.22      114.84      4.54 o
 -10   6   2      111.70       99.52      4.54 o
  -8   6   2       33.36       26.34      2.53 o
  -6   6   2      113.78      119.35      3.51 o
  -4   6   2      748.78      720.73      8.71 o
  -2   6   2      197.39      195.37      3.16 o
   0   6   2       79.04       71.39      2.28 o
   2   6   2     1804.91     1792.69     16.52 o
   4   6   2        4.78        6.29      3.25 o
   6   6   2      567.61      562.39      8.71 o
   8   6   2       77.61       71.34      3.20 o
  10   6   2      134.64      129.68      4.81 o
  12   6   2        0.57        1.83      7.41 o
 -13   7   2        0.74        6.66      8.06 o
 -11   7   2      213.22      217.21      9.31 o
  -9   7   2       20.75       20.24      3.47 o
  -7   7   2       58.08       52.40      4.14 o
  -5   7   2       20.75        7.04      2.71 o
  -3   7   2        1.42        1.36      2.98 o
  -1   7   2        0.09        2.74      1.65 o
   1   7   2        5.03        8.85      1.97 o
   3   7   2      423.21      395.03      7.07 o
   5   7   2       37.37       29.36      3.61 o
   7   7   2        8.62        1.87      3.90 o
   9   7   2        1.77        6.54      4.92 o
  11   7   2       49.73       70.33     11.74 o
 -10   8   2       23.37       19.15     19.09 o
  -8   8   2        6.11       13.32      6.76 o
  -6   8   2       47.73       51.41      4.81 o
  -4   8   2       66.68       84.91      4.81 o
  -2   8   2        0.11       -1.49      2.70 o
   0   8   2       28.26       29.17      5.26 o
   2   8   2        0.36        6.74      3.74 o
   4   8   2       68.84       58.42      4.45 o
   6   8   2        7.57        2.92      4.90 o
   8   8   2       78.12       83.15      6.73 o
  -5   9   2        5.61        9.51     10.07 o
  -3   9   2        3.35        8.27      4.74 o
  -1   9   2        0.34        2.38      4.47 o
   1   9   2       76.20       74.36      6.55 o
   3   9   2        1.56       -5.44      5.44 o
 -19   1   3       44.22       40.86      4.77 o
 -17   1   3      386.07      381.40      5.99 o
 -15   1   3       17.15       20.78      1.63 o
 -13   1   3      536.90      533.95      6.00 o
 -11   1   3      429.03      390.60      4.02 o
  -9   1   3     3452.12     3455.31     18.17 o
  -7   1   3      516.98      654.48      4.13 o
  -5   1   3     4857.52     4644.25     21.62 o
   1   1   3    18108.57    17733.07    117.43 o
   3   1   3     5081.14     5114.88     27.87 o
   5   1   3     3613.54     3925.62     21.40 o
   7   1   3      165.37      144.61      3.09 o
   9   1   3     2596.80     2654.49     17.07 o
  11   1   3      203.21      197.44      3.52 o
  13   1   3        8.65        6.34      2.53 o
  15   1   3      171.35      182.49      4.67 o
  17   1   3       57.73       66.33      9.50 o
 -20   2   3       11.81      -11.14     11.14 o
 -18   2   3      274.67      273.44      7.55 o
 -16   2   3      726.57      766.94     10.23 o
 -14   2   3      300.61      278.36      4.28 o
 -12   2   3     1051.73     1009.71      7.71 o
 -10   2   3       91.40       77.71      1.99 o
  -8   2   3      557.82      577.88      4.51 o
  -6   2   3       53.87       48.40      1.57 o
  -4   2   3     8303.22     8337.92     41.01 o
  -2   2   3     2453.86     2489.38     13.38 o
   0   2   3     4004.96     3952.03     20.19 o
   2   2   3      930.58      958.76      6.27 o
   4   2   3     1317.49     1267.29      7.83 o
   6   2   3     1041.06     1051.45      7.56 o
   8   2   3     1651.93     1685.56     11.85 o
  10   2   3      337.32      363.76      7.20 o
  12   2   3      479.46      479.31      5.75 o
  14   2   3        0.30       -0.67      3.09 o
  16   2   3      261.22      287.23     12.77 o
 -19   3   3       24.57       11.39      5.89 o
 -17   3   3       16.13       23.05      3.87 o
 -15   3   3      275.74      264.20      5.23 o
 -13   3   3      302.98      302.77      4.29 o
 -11   3   3     1490.68     1502.88     10.01 o
  -9   3   3      331.03      330.94      3.46 o
  -7   3   3      204.13      197.04      2.92 o
  -5   3   3      906.50      946.23      7.97 o
  -3   3   3      512.61      515.66      5.50 o
  -1   3   3     1568.14     1540.46     12.80 o
   1   3   3     1375.78     1415.95      9.57 o
   3   3   3     2293.20     2339.79     12.97 o
   5   3   3     1690.78     1744.69     10.19 o
   7   3   3      355.83      374.29      4.26 o
   9   3   3      532.48      513.16      6.24 o
  11   3   3       34.01       33.39      1.99 o
  13   3   3      115.02      121.21      3.97 o
  15   3   3       17.13       25.24      4.02 o
 -18   4   3       48.57       55.10      9.13 o
 -16   4   3      177.69      191.82     17.55 o
 -14   4   3        0.68        0.60      1.85 o
 -12   4   3       82.92       88.44      2.67 o
 -10   4   3     2027.73     2004.54     16.74 o
  -8   4   3        6.74        8.01      1.58 o
  -6   4   3      975.07      896.33      7.52 o
  -4   4   3     1403.62     1387.59     11.02 o
  -2   4   3     3365.96     3497.64     23.75 o
   0   4   3     1823.65     1886.80     12.72 o
   2   4   3      457.40      433.08      6.87 o
   4   4   3      148.06      156.57      2.52 o
   6   4   3        0.81        0.40      1.22 o
   8   4   3      354.97      357.12      3.83 o
  10   4   3      266.18      267.10      4.38 o
  12   4   3      398.20      371.94      7.20 o
  14   4   3      847.58      803.74     18.89 o
  16   4   3       39.67       34.86     10.28 o
 -17   5   3       32.46       33.55      8.42 o
 -15   5   3       50.64       48.72      5.36 o
 -13   5   3        8.66       12.50      2.71 o
 -11   5   3     1380.62     1358.07     11.72 o
  -9   5   3       11.66       12.75      1.84 o
  -7   5   3        6.01        0.82      1.61 o
  -5   5   3       78.99       72.88      2.24 o
  -3   5   3      132.55      162.43      4.34 o
  -1   5   3        1.83        3.18      1.28 o
   1   5   3      169.72      175.22      3.30 o
   3   5   3     3468.91     3425.02     27.75 o
   5   5   3        7.74        5.51      3.03 o
   7   5   3      181.27      176.58      3.22 o
   9   5   3       26.49       20.61      1.52 o
  11   5   3      391.34      387.47      6.38 o
  13   5   3       23.42       28.47      9.28 o
 -16   6   3       10.90       40.32     11.27 o
 -14   6   3       48.06       59.02      6.07 o
 -12   6   3      184.09      186.29      4.62 o
 -10   6   3       82.03       81.71      3.61 o
  -8   6   3       72.11       67.76      2.68 o
  -6   6   3       39.73       54.12      2.64 o
  -4   6   3       26.37       29.87      2.46 o
  -2   6   3      178.04      181.13      3.37 o
   0   6   3       94.82       95.51      2.85 o
   2   6   3      615.43      648.61      7.26 o
   4   6   3        3.36        6.51      3.00 o
   6   6   3        1.81        1.16      2.61 o
   8   6   3        8.58       15.14      2.31 o
  10   6   3       62.62       63.22      5.26 o
  12   6   3       77.08       63.25      8.73 o
 -13   7   3        0.10       -1.38      6.15 o
 -11   7   3       52.49       58.70      4.80 o
  -9   7   3      275.51      278.78      7.78 o
  -7   7   3        5.33        1.15      2.35 o
  -5   7   3       24.85       19.78      2.80 o
  -3   7   3       22.15       22.64      2.15 o
  -1   7   3       92.46       86.97      2.87 o
   1   7   3      191.64      183.00      4.24 o
   3   7   3       29.44       38.24      2.56 o
   5   7   3        4.30        4.32      2.82 o
   7   7   3       22.93       21.97      3.78 o
   9   7   3       79.64       94.77      6.19 o
  11   7   3        5.25       -1.29      6.70 o
 -10   8   3        0.70        1.76      8.10 o
  -8   8   3       31.36       41.14      8.63 o
  -6   8   3      131.84      131.79      5.29 o
  -4   8   3       64.89       56.31      3.36 o
  -2   8   3        6.53        8.73      2.98 o
   0   8   3       91.54       95.70      7.35 o
   2   8   3      258.72      228.09      6.42 o
   4   8   3       13.63        4.22      3.42 o
   6   8   3        6.70        4.90      3.31 o
   8   8   3        3.31       -0.64      5.16 o
  -5   9   3        7.53        8.66     10.93 o
  -3   9   3       38.05       45.01      7.54 o
  -1   9   3       35.74       17.91      8.66 o
   1   9   3       18.99       27.09      6.66 o
   3   9   3       10.30       -0.60      4.74 o
 -20   0   4        0.30        4.59      7.07 o
 -18   0   4       24.20       20.61      3.32 o
 -16   0   4     1248.66     1240.08     16.67 o
 -14   0   4      163.08      173.37      5.01 o
 -12   0   4      957.03      928.29     10.29 o
 -10   0   4       97.14       75.59      2.80 o
  -8   0   4    23391.36    23835.95    149.09 o
  -6   0   4      888.33      852.14      9.70 o
  -4   0   4     9776.25    10209.13     90.09 o
   0   0   4     2603.01     2698.96     22.26 o
   2   0   4      155.21      184.73      3.11 o
   4   0   4      173.97      132.48      3.96 o
   6   0   4       99.81       98.96      2.72 o
   8   0   4      864.60      951.84     11.61 o
  10   0   4      929.29      918.59      9.57 o
  12   0   4       99.96       85.37      6.36 o
  14   0   4       37.13       40.32      4.84 o
  16   0   4      564.11      598.30     14.47 o
 -19   1   4       46.96       44.24      3.85 o
 -17   1   4        0.04       -1.67      2.13 o
 -15   1   4       17.80       17.57      2.52 o
 -13   1   4      201.51      171.64      3.21 o
 -11   1   4      910.64     1006.81      7.28 o
  -9   1   4    11372.37    11985.11     51.12 o
  -7   1   4     4397.17     4817.24     21.29 o
  -5   1   4     1000.31     1062.89      5.93 o
  -3   1   4     4652.03     4639.23     20.97 o
  -1   1   4    14682.90    13877.40     73.19 o
   1   1   4      535.96      641.64      4.99 o
   3   1   4      213.13      288.29      3.56 o
   5   1   4    16438.44    17542.06     96.92 o
   7   1   4      538.68      613.07      5.54 o
   9   1   4     1013.27      985.77      8.36 o
  11   1   4       69.48       61.68      2.29 o
  13   1   4        0.22       -1.60      1.60 o
  15   1   4       77.92       82.79      4.53 o
 -20   2   4      145.80      160.51      7.45 o
 -18   2   4       80.92       77.35      5.38 o
 -16   2   4       14.11       14.29      2.72 o
 -14   2   4      269.38      254.13      3.77 o
 -12   2   4       90.25       98.45      2.38 o
 -10   2   4     3124.12     3061.31     15.79 o
  -8   2   4      610.26      675.61      5.89 o
  -6   2   4      927.50      866.74      5.66 o
  -4   2   4     4555.16     4426.96     20.55 o
  -2   2   4      318.99      309.71      2.87 o
   0   2   4      459.50      522.26      3.88 o
   2   2   4      231.22      238.84      2.42 o
   4   2   4     1423.81     1681.67     11.32 o
   6   2   4        6.51        0.43      1.72 o
   8   2   4      123.18      124.06      2.89 o
  10   2   4      543.65      509.39      7.16 o
  12   2   4       69.18       69.03      3.19 o
  14   2   4      208.53      217.70      5.31 o
  16   2   4        0.13       -4.24      4.24 o
 -19   3   4        0.21        2.32      4.27 o
 -17   3   4      304.75      319.46      8.62 o
 -15   3   4      297.36      284.49      4.68 o
 -13   3   4      127.62      131.09      2.71 o
 -11   3   4     1094.19     1084.45      7.50 o
  -9   3   4       43.21       37.47      1.60 o
  -7   3   4     3197.24     3498.61     18.20 o
  -5   3   4     2647.43     2800.43     17.04 o
  -3   3   4      496.20      492.65      4.17 o
  -1   3   4      529.23      539.83      5.38 o
   1   3   4     1850.87     1642.57     11.86 o
   3   3   4     7734.63     8181.62     44.58 o
   5   3   4      188.81      164.58      2.53 o
   7   3   4      147.52      125.36      2.66 o
   9   3   4     1011.33     1028.77      8.86 o
  11   3   4      438.42      442.66      5.63 o
  13   3   4        4.34       11.29      3.23 o
  15   3   4       95.37       85.36      5.14 o
 -18   4   4      139.21      137.92      9.91 o
 -16   4   4        7.03       34.36     11.27 o
 -14   4   4       10.00       12.41      1.84 o
 -12   4   4        3.85        0.50      2.62 o
 -10   4   4      647.67      614.42      6.43 o
  -8   4   4       28.60       35.91      1.74 o
  -6   4   4      693.21      709.07      6.86 o
  -4   4   4     2896.94     3122.01     21.91 o
  -2   4   4      202.63      193.32      3.08 o
   0   4   4      831.54      843.66      7.64 o
   2   4   4       95.40      104.70      2.72 o
   4   4   4       92.47      105.44      2.45 o
   6   4   4        2.30        3.47      1.28 o
   8   4   4        7.10        0.61      1.76 o
  10   4   4      137.22      141.22      3.38 o
  12   4   4       13.98       13.32      3.06 o
  14   4   4        0.17        8.87      5.16 o
 -17   5   4       35.26       24.53      7.72 o
 -15   5   4      284.34      295.83      6.99 o
 -13   5   4       38.42       35.06      2.47 o
 -11   5   4      130.18      127.11      3.46 o
  -9   5   4      233.88      246.55      3.94 o
  -7   5   4        9.11        9.55      2.58 o
  -5   5   4      367.28      367.04      5.16 o
  -3   5   4      845.71      849.89      7.65 o
  -1   5   4     1087.56     1134.95      9.84 o
   1   5   4      342.38      338.71      4.87 o
   3   5   4      301.43      307.22      5.25 o
   5   5   4        0.19        0.56      1.47 o
   7   5   4       72.68       69.37      2.05 o
   9   5   4       22.25       25.74      3.37 o
  11   5   4       54.51       53.67      3.26 o
  13   5   4        0.50       11.87     13.48 o
 -16   6   4       84.45       92.41      6.85 o
 -14   6   4       64.45       74.99      5.42 o
 -12   6   4       27.38       23.06      2.64 o
 -10   6   4      308.25      307.26      5.14 o
  -8   6   4      153.83      151.43      3.80 o
  -6   6   4      288.84      273.54      4.78 o
  -4   6   4       11.31       16.47      3.28 o
  -2   6   4     1090.30     1111.70     12.50 o
   0   6   4       18.58       20.06      2.13 o
   2   6   4      171.76      152.96      4.16 o
   4   6   4      241.70      240.52      4.52 o
   6   6   4       19.43       19.73      1.87 o
   8   6   4      198.53      183.18      5.46 o
  10   6   4      152.18      168.17      7.02 o
  12   6   4       99.90       99.78      8.39 o
 -13   7   4       32.93       32.51      5.14 o
 -11   7   4        3.48       -0.30      3.88 o
  -9   7   4        3.20        6.62      2.60 o
  -7   7   4        5.24       -2.45      2.45 o
  -5   7   4       83.18       86.13      3.59 o
  -3   7   4       14.67        9.61      2.71 o
  -1   7   4      141.02      122.29      3.76 o
   1   7   4      245.52      224.30      5.86 o
   3   7   4      180.97      159.57      4.47 o
   5   7   4        0.11        3.95      2.98 o
   7   7   4        4.05        2.32      3.21 o
   9   7   4       21.16       35.30      7.69 o
 -10   8   4        0.08        4.79      8.07 o
  -8   8   4        1.45       -2.44      3.83 o
  -6   8   4        1.32        5.84      3.15 o
  -4   8   4       71.72       81.67      5.41 o
  -2   8   4        0.45        1.04      4.15 o
   0   8   4        2.83       -3.12      3.48 o
   2   8   4      100.21      103.88      4.87 o
   4   8   4       30.46       32.88      3.75 o
   6   8   4        0.51       -0.43      4.47 o
  -5   9   4        1.58       -5.61      8.53 o
  -3   9   4       28.55       27.47     10.15 o
  -1   9   4        0.66        6.13      6.72 o
   1   9   4        6.13        3.62      4.15 o
 -19   1   5       60.89       53.44      4.13 o
 -17   1   5       31.58       33.24      2.54 o
 -15   1   5     1323.74     1270.67     10.23 o
 -13   1   5     1694.73     1646.12     10.78 o
 -11   1   5      105.67       92.65      1.86 o
  -9   1   5     1827.89     1791.19     10.76 o
  -7   1   5      165.86      239.34      2.57 o
  -5   1   5      375.30      407.88      3.11 o
  -3   1   5     1027.61     1078.25      5.93 o
  -1   1   5      500.13      498.28      3.51 o
   1   1   5     1081.48      929.51      6.24 o
   3   1   5     4188.99     4625.20     27.70 o
   5   1   5     5494.50     5179.23     29.87 o
   7   1   5      139.18      174.07      3.35 o
   9   1   5      824.08      788.12      7.42 o
  11   1   5      261.68      260.90      4.10 o
  13   1   5        4.03        3.25      1.91 o
  15   1   5       60.23       65.60      4.36 o
 -20   2   5       30.50       26.09      5.77 o
 -18   2   5        7.51        2.48      3.93 o
 -16   2   5      207.20      217.26      4.44 o
 -14   2   5      157.62      148.67      2.66 o
 -12   2   5       40.64       26.97      1.27 o
 -10   2   5     1881.98     1882.45      9.93 o
  -8   2   5     8992.78     9154.55     38.89 o
  -6   2   5       70.16       53.71      1.31 o
  -4   2   5     2632.16     2767.64     13.70 o
  -2   2   5     4419.65     4362.64     24.56 o
   0   2   5     2524.78     2486.77     12.44 o
   2   2   5      248.38      255.83      3.04 o
   4   2   5     1737.52     1823.73     12.36 o
   6   2   5     2001.22     1930.96     13.54 o
   8   2   5       51.13       48.65      1.98 o
  10   2   5      773.85      751.80      7.69 o
  12   2   5      296.50      265.07      4.42 o
  14   2   5       52.10       53.86      3.61 o
  16   2   5       25.55       32.36      9.71 o
 -19   3   5        6.17        4.29      7.03 o
 -17   3   5      105.20       99.49      3.83 o
 -15   3   5       96.72       85.95      2.50 o
 -13   3   5      359.39      358.31      3.84 o
 -11   3   5      137.28      124.88      2.39 o
  -9   3   5       57.68       80.78      1.73 o
  -7   3   5     3077.14     2956.20     15.61 o
  -5   3   5      234.00      210.82      2.78 o
  -3   3   5     1501.00     1430.26      8.68 o
  -1   3   5     1399.27     1510.19      9.66 o
   1   3   5     3257.46     3497.51     20.33 o
   3   3   5      241.40      260.10      3.34 o
   5   3   5     1392.97     1458.84     10.88 o
   7   3   5      824.47      879.52      7.83 o
   9   3   5       16.11       13.76      2.41 o
  11   3   5      128.15      123.92      3.38 o
  13   3   5        6.26        2.73      2.91 o
  15   3   5       67.79       74.61      8.91 o
 -18   4   5        1.92       -5.18      6.98 o
 -16   4   5       53.92       57.77      3.13 o
 -14   4   5      388.93      388.62      4.39 o
 -12   4   5        5.24        7.97      1.26 o
 -10   4   5      805.89      794.85      7.05 o
  -8   4   5      189.31      149.17      2.77 o
  -6   4   5      827.87      801.94      7.71 o
  -4   4   5      413.58      329.24      4.05 o
  -2   4   5     1620.07     1632.82     13.21 o
   0   4   5     1113.30     1138.14      9.07 o
   2   4   5      777.69      863.08      7.51 o
   4   4   5      986.56      925.22      7.38 o
   6   4   5       56.01       54.55      1.76 o
   8   4   5       39.33       36.05      2.04 o
  10   4   5      412.72      401.63      5.86 o
  12   4   5      172.74      189.65      4.55 o
  14   4   5        2.23       -5.68      5.68 o
 -17   5   5      151.15      161.78      8.83 o
 -15   5   5       94.77       99.78      4.15 o
 -13   5   5       63.08       69.23      2.78 o
 -11   5   5      125.01      120.90      3.01 o
  -9   5   5       75.61       67.63      2.52 o
  -7   5   5     1094.38     1045.15      9.40 o
  -5   5   5      129.53      108.26      2.89 o
  -3   5   5      368.45      311.63      4.26 o
  -1   5   5      955.10      951.88      9.28 o
   1   5   5      743.02      752.44      7.79 o
   3   5   5      102.34      115.35      3.36 o
   5   5   5       44.30       36.61      2.02 o
   7   5   5      438.83      419.15      4.57 o
   9   5   5       72.54       74.03      2.95 o
  11   5   5      142.99      140.11      5.78 o
  13   5   5       27.22       32.49      5.21 o
 -16   6   5       17.27       12.88      5.75 o
 -14   6   5        0.05       -2.04      3.11 o
 -12   6   5       84.92       92.70      3.36 o
 -10   6   5       38.12       34.95      2.32 o
  -8   6   5        1.25        2.70      2.16 o
  -6   6   5       37.33       33.81      2.58 o
  -4   6   5       70.25       63.07      2.84 o
  -2   6   5       42.00       49.10      2.73 o
   0   6   5      289.24      278.25      4.77 o
   2   6   5        4.20        5.24      1.95 o
   4   6   5        5.74        5.09      2.13 o
   6   6   5       20.45       13.69      3.50 o
   8   6   5       40.18       29.03      3.06 o
  10   6   5        0.85        2.58      4.31 o
  12   6   5        2.65       15.49      8.68 o
 -13   7   5       12.77       12.52      4.38 o
 -11   7   5       45.50       38.22      3.92 o
  -9   7   5       74.63       81.13      3.63 o
  -7   7   5       65.55       82.57      4.24 o
  -5   7   5       15.15       13.76      2.14 o
  -3   7   5      509.38      527.57      9.05 o
  -1   7   5       81.79       99.76      3.53 o
   1   7   5       22.19       15.96      2.58 o
   3   7   5      190.43      174.67      4.82 o
   5   7   5       68.83       81.51      4.10 o
   7   7   5        3.66        4.04      3.75 o
   9   7   5        4.23        4.01      4.73 o
 -10   8   5       41.52       42.69     12.02 o
  -8   8   5       19.89       29.65      7.82 o
  -6   8   5        1.54        6.80      3.68 o
  -4   8   5       19.99       22.73      3.64 o
  -2   8   5      252.94      239.18      7.67 o
   0   8   5        3.56        7.73      3.88 o
   2   8   5        0.69        1.50      3.03 o
   4   8   5       36.52       21.32      4.02 o
   6   8   5        0.02        0.69      4.46 o
  -5   9   5       12.45       -1.16      9.77 o
  -3   9   5       14.18        6.31      7.74 o
  -1   9   5        7.04        8.11      6.99 o
   1   9   5        1.78       -1.11      4.61 o
 -20   0   6       52.75       58.62      6.95 o
 -18   0   6      562.69      508.36     11.85 o
 -16   0   6      595.63      573.70      9.62 o
 -14   0   6      151.64      156.83      4.36 o
 -12   0   6      267.23      312.21      5.58 o
 -10   0   6     3001.81     2966.82     22.78 o
  -8   0   6     9151.73     9136.36     72.71 o
  -6   0   6     1950.92     1919.61     14.81 o
  -4   0   6      247.46      233.65      3.49 o
  -2   0   6     6498.06     6581.23     41.77 o
   0   0   6     4274.32     4412.42     40.84 o
   2   0   6      628.12      720.06      7.99 o
   4   0   6    10439.57    10932.48     77.62 o
   6   0   6     3022.85     2909.93     24.98 o
   8   0   6      204.94      218.23     11.81 o
  10   0   6     1120.57     1037.44     15.66 o
  12   0   6      231.50      219.56     11.66 o
  14   0   6      384.51      406.58     13.93 o
 -21   1   6       57.81       78.20      5.98 o
 -19   1   6      248.32      236.37      6.00 o
 -17   1   6        1.05        5.00      2.33 o
 -15   1   6     2143.26     1991.60     15.08 o
 -13   1   6       22.78       29.78      1.85 o
 -11   1   6        2.66        1.92      1.20 o
  -9   1   6      264.09      308.71      3.51 o
  -7   1   6     1096.25     1170.73      6.94 o
  -5   1   6    14019.96    14418.63     62.65 o
  -3   1   6     3377.81     3654.35     17.39 o
  -1   1   6     1169.20     1177.56      7.16 o
   1   1   6     7321.90     7565.46     37.80 o
   3   1   6     6485.13     7298.54     39.45 o
   5   1   6        2.21       10.48      2.22 o
   7   1   6      459.62      546.18      6.25 o
   9   1   6       67.47       70.21      2.40 o
  11   1   6        3.62        2.47      2.78 o
  13   1   6       39.63       36.69      2.95 o
  15   1   6       61.38       52.74      5.94 o
 -20   2   6      191.04      179.71      7.36 o
 -18   2   6       24.62       16.18      2.49 o
 -16   2   6       22.61       18.34      2.04 o
 -14   2   6      655.75      606.30      6.07 o
 -12   2   6       11.23       20.28      1.06 o
 -10   2   6       17.81        9.63      1.20 o
  -8   2   6      887.13      822.66      6.08 o
  -6   2   6     2043.24     2035.86     11.37 o
  -4   2   6      122.32      137.73      1.97 o
  -2   2   6      835.05      774.24      5.14 o
   0   2   6     1821.80     1578.18      8.93 o
   2   2   6     1195.32     1255.02      8.38 o
   4   2   6       52.02       11.34      1.98 o
   6   2   6      883.36      973.10      8.72 o
   8   2   6       43.25       33.96      2.00 o
  10   2   6        9.18        8.55      1.94 o
  12   2   6      368.11      387.76      5.56 o
  14   2   6        2.53        5.15      3.99 o
 -19   3   6      152.28      181.24     13.89 o
 -17   3   6       82.47       84.32      3.23 o
 -15   3   6      357.07      366.52      4.55 o
 -13   3   6     1930.91     1833.85     12.35 o
 -11   3   6       79.02       95.64      1.98 o
  -9   3   6      296.25      278.66      3.04 o
  -7   3   6     2823.40     2738.27     15.33 o
  -5   3   6      314.36      288.72      3.19 o
  -3   3   6       86.61       87.26      1.84 o
  -1   3   6     6782.70     6439.24     31.40 o
   1   3   6       30.94       20.37      1.53 o
   3   3   6       67.74      104.14      1.98 o
   5   3   6     1764.13     1652.91     13.15 o
   7   3   6      227.69      260.95      4.12 o
   9   3   6      149.86      157.31      3.74 o
  11   3   6      229.55      216.59      4.54 o
  13   3   6      137.00      142.76      5.38 o
  15   3   6       98.52       99.78     10.59 o
 -18   4   6        3.54        8.95      7.56 o
 -16   4   6        3.94       -1.70      1.73 o
 -14   4   6       97.84       87.21      2.09 o
 -12   4   6      198.50      196.55      2.73 o
 -10   4   6       54.88       42.64      2.19 o
  -8   4   6      598.91      615.12      6.06 o
  -6   4   6       87.30       94.09      2.45 o
  -4   4   6       52.90       60.20      1.85 o
  -2   4   6       68.39       74.78      2.52 o
   0   4   6      993.34      997.57      8.86 o
   2   4   6      202.40      211.09      3.63 o
   4   4   6      160.63      143.70      3.31 o
   6   4   6     1094.30     1063.33      8.98 o
   8   4   6       27.86       26.53      1.89 o
  10   4   6        4.60        5.79      3.46 o
  12   4   6      118.52      116.87      5.98 o
  14   4   6       81.03       93.48     13.52 o
 -17   5   6       20.68       19.95      6.04 o
 -15   5   6        0.47        1.47      4.54 o
 -13   5   6       48.94       48.87      2.56 o
 -11   5   6      120.71      124.28      3.08 o
  -9   5   6      675.56      654.81      7.11 o
  -7   5   6      194.37      199.43      4.53 o
  -5   5   6       81.15       77.15      2.37 o
  -3   5   6      948.03      941.57      8.75 o
  -1   5   6        1.18        1.55      2.13 o
   1   5   6       49.02       54.08      3.15 o
   3   5   6       55.82       51.36      2.16 o
   5   5   6      129.46      155.67      3.29 o
   7   5   6      406.98      404.45      6.42 o
   9   5   6       45.56       43.92      3.07 o
  11   5   6      258.37      274.57      8.36 o
  13   5   6        2.23        0.77      5.45 o
 -16   6   6       19.45       19.31      7.35 o
 -14   6   6       31.72       39.38      4.20 o
 -12   6   6      110.42      117.74      3.42 o
 -10   6   6      152.00      137.26      3.37 o
  -8   6   6      250.68      242.21      4.15 o
  -6   6   6      491.40      541.98      6.83 o
  -4   6   6        0.07        0.84      1.50 o
  -2   6   6      518.31      532.36      6.65 o
   0   6   6       34.83       35.48      2.47 o
   2   6   6        0.32       -1.33      2.05 o
   4   6   6      251.93      248.63      5.06 o
   6   6   6       16.26       15.53      2.87 o
   8   6   6      145.75      154.31      6.79 o
  10   6   6      144.07      157.65      9.77 o
 -13   7   6       71.33       76.54      7.98 o
 -11   7   6       97.36      100.95      5.32 o
  -9   7   6       83.29       70.76      4.14 o
  -7   7   6       17.99       17.66      2.40 o
  -5   7   6       12.87       12.63      2.09 o
  -3   7   6       56.61       50.92      3.03 o
  -1   7   6        2.41        3.82      2.21 o
   1   7   6       27.91       29.59      2.90 o
   3   7   6       65.32       66.10      3.37 o
   5   7   6        0.23       -1.02      3.14 o
   7   7   6      100.28      110.99      6.50 o
   9   7   6        0.19       -0.04      5.16 o
 -10   8   6        1.43        2.91      6.17 o
  -8   8   6       27.21       42.46      5.75 o
  -6   8   6        4.86        9.08      4.08 o
  -4   8   6        0.23        5.24      4.19 o
  -2   8   6        0.86        1.83      4.00 o
   0   8   6       10.36       16.97     10.03 o
   2   8   6        0.37       -1.78      2.94 o
   4   8   6        1.08       -4.01      4.01 o
   6   8   6       16.69       17.37      6.50 o
  -5   9   6        1.22       -9.43     12.38 o
  -3   9   6       12.99       13.18      5.77 o
  -1   9   6       67.50       76.18     11.23 o
 -21   1   7      182.68      192.99      7.88 o
 -19   1   7      394.49      392.49      7.70 o
 -17   1   7        4.86        3.21      2.60 o
 -15   1   7      473.56      429.55      5.08 o
 -13   1   7      562.27      556.49      5.67 o
 -11   1   7     1043.60     1041.07      7.77 o
  -9   1   7       12.89       14.95      1.36 o
  -7   1   7     6330.69     6204.54     27.99 o
  -5   1   7     5068.86     4893.23     22.20 o
  -3   1   7     3823.43     3899.93     18.05 o
  -1   1   7     6208.32     6251.43     30.03 o
   1   1   7     2061.82     2212.63     11.97 o
   3   1   7        5.88        9.16      2.29 o
   5   1   7       14.31       11.80      1.72 o
   7   1   7      527.91      535.68      6.40 o
   9   1   7       72.93       58.37      2.49 o
  11   1   7      234.42      222.81      4.89 o
  13   1   7      321.04      342.07      8.89 o
  15   1   7        0.00       -5.97      5.97 o
 -20   2   7      101.28      109.66      5.97 o
 -18   2   7      288.10      272.16      6.18 o
 -16   2   7       79.76       85.19      2.78 o
 -14   2   7      217.94      218.16      3.41 o
 -12   2   7      395.98      449.31      4.64 o
 -10   2   7        0.21       -0.76      1.08 o
  -8   2   7     1301.37     1319.39      8.25 o
  -6   2   7     1718.84     1717.29      9.76 o
  -4   2   7      610.60      591.16      4.55 o
  -2   2   7     1437.37     1433.63      7.90 o
   0   2   7     1613.14     1677.84      9.88 o
   2   2   7       37.08       33.60      1.32 o
   4   2   7     2289.94     2422.96     17.34 o
   6   2   7     2006.74     1955.97     15.30 o
   8   2   7      211.21      230.02      4.02 o
  10   2   7       16.37       13.20      2.16 o
  12   2   7      247.75      262.75      6.19 o
  14   2   7      318.62      344.32     11.57 o
 -19   3   7       34.63       33.08      7.62 o
 -17   3   7      226.82      213.65      4.71 o
 -15   3   7       55.40       44.62      2.36 o
 -13   3   7      520.80      457.06      4.97 o
 -11   3   7      152.21      155.51      2.44 o
  -9   3   7      832.17      815.64      6.51 o
  -7   3   7      890.42      915.47      6.72 o
  -5   3   7     1970.85     2092.30     11.18 o
  -3   3   7     1864.30     1973.07     11.38 o
  -1   3   7       46.63       67.59      2.25 o
   1   3   7       43.24       64.98      1.85 o
   3   3   7        0.01       -1.05      1.07 o
   5   3   7     1476.09     1581.68     12.16 o
   7   3   7        0.00       -1.64      1.64 o
   9   3   7      213.45      205.00      4.29 o
  11   3   7       31.75       40.96      4.00 o
  13   3   7       49.24       67.63      6.47 o
 -18   4   7        5.34        2.47      5.26 o
 -16   4   7       21.45       20.93      2.17 o
 -14   4   7      388.70      366.25      4.55 o
 -12   4   7      350.78      350.04      4.04 o
 -10   4   7        4.25       11.54      1.98 o
  -8   4   7      997.56     1053.10      7.57 o
  -6   4   7     1693.59     1698.08     10.55 o
  -4   4   7       24.21       29.22      1.49 o
  -2   4   7      387.84      391.55      4.53 o
   0   4   7      516.16      517.34      5.62 o
   2   4   7       14.87       29.06      1.71 o
   4   4   7      117.98      109.46      2.64 o
   6   4   7      676.29      719.19      8.02 o
   8   4   7      213.83      201.34      3.96 o
  10   4   7       54.96       63.21      3.15 o
  12   4   7      233.80      244.31      7.84 o
 -17   5   7       35.88       30.90      5.05 o
 -15   5   7       31.56       38.08      4.08 o
 -13   5   7      900.50      883.12      8.29 o
 -11   5   7        2.35        5.73      1.78 o
  -9   5   7      212.73      175.87      3.56 o
  -7   5   7      240.67      253.84      4.39 o
  -5   5   7        0.33        2.64      2.88 o
  -3   5   7       38.50       50.55      2.97 o
  -1   5   7      794.67      761.76     10.45 o
   1   5   7     1116.48     1149.64     10.52 o
   3   5   7      253.63      245.26      4.32 o
   5   5   7      412.70      392.57      5.19 o
   7   5   7       55.06       66.96      3.74 o
   9   5   7        0.42       -2.82      2.82 o
  11   5   7       65.98       64.02      9.23 o
 -16   6   7        6.36        0.96      4.59 o
 -14   6   7        7.95       21.66      5.15 o
 -12   6   7       32.64       37.61      3.44 o
 -10   6   7       31.44       36.27      2.24 o
  -8   6   7        0.21        1.13      1.92 o
  -6   6   7       11.75       14.97      2.13 o
  -4   6   7        0.91        1.64      2.68 o
  -2   6   7        1.22        4.82      1.78 o
   0   6   7       51.96       68.57      2.90 o
   2   6   7       69.86       69.62      3.51 o
   4   6   7        2.40        3.83      2.45 o
   6   6   7       21.05       17.64      3.39 o
   8   6   7        1.53        7.37      4.32 o
  10   6   7       18.38       23.61     10.75 o
 -13   7   7       17.90       30.36      6.10 o
 -11   7   7       62.71       76.72      5.59 o
  -9   7   7      102.86       90.91      5.70 o
  -7   7   7        4.19        5.23      3.51 o
  -5   7   7        8.53       15.09      3.87 o
  -3   7   7       14.85       12.04      3.13 o
  -1   7   7      174.58      184.23      4.74 o
   1   7   7       58.49       67.86      3.56 o
   3   7   7       24.05       16.50      3.47 o
   5   7   7       77.55       88.53      5.60 o
   7   7   7       98.05      108.36      5.89 o
 -10   8   7       26.85       28.28      7.93 o
  -8   8   7        7.42        7.32      4.63 o
  -6   8   7       68.89       84.81      7.95 o
  -4   8   7       10.00       10.50      4.00 o
  -2   8   7        0.04       -0.18      6.11 o
   0   8   7       21.23        9.88      6.15 o
   2   8   7       12.33        4.16      9.96 o
   4   8   7       15.93       23.36      5.08 o
 -20   0   8      240.13      233.44     11.26 o
 -18   0   8      990.90      950.44     15.18 o
 -16   0   8      184.54      186.45      5.40 o
 -14   0   8      127.94      164.52      5.37 o
 -12   0   8     3609.90     3623.14     27.98 o
 -10   0   8      260.83      207.14      4.90 o
  -8   0   8      487.28      579.62      6.94 o
  -6   0   8     5328.08     5287.03     38.23 o
  -4   0   8      666.56      665.15      7.14 o
  -2   0   8     1023.87     1087.68      9.85 o
   0   0   8     1986.65     1936.72     18.16 o
   2   0   8      224.79      168.16      4.81 o
   4   0   8      804.34      971.54     10.94 o
   6   0   8     1396.13     1351.56     14.15 o
   8   0   8      958.36      993.69     17.76 o
  10   0   8        6.03       -2.16      3.54 o
  12   0   8      122.11      151.24      8.20 o
  14   0   8      479.75      520.70     36.68 o
 -21   1   8        4.67        8.74      3.64 o
 -19   1   8      216.10      188.16      6.00 o
 -17   1   8       64.49       42.68      2.21 o
 -15   1   8      187.93      134.86      2.59 o
 -13   1   8      234.19      216.69      3.72 o
 -11   1   8     1224.58     1293.68      8.97 o
  -9   1   8      343.76      424.60      3.92 o
  -7   1   8     5777.04     5682.77     26.05 o
  -5   1   8     2612.99     2741.48     13.14 o
  -3   1   8     7724.83     8417.71     36.64 o
  -1   1   8     2294.12     2620.95     14.92 o
   1   1   8     3018.87     3093.05     15.47 o
   3   1   8      630.23      646.64      5.85 o
   5   1   8      293.14      322.35      5.26 o
   7   1   8     1558.14     1566.31     12.85 o
   9   1   8       52.91       39.05      2.46 o
  11   1   8      104.49       89.43      3.43 o
  13   1   8       70.85       89.82      5.91 o
 -20   2   8        3.24        2.78      5.07 o
 -18   2   8        1.44        2.10      2.60 o
 -16   2   8      248.93      237.15      4.52 o
 -14   2   8      528.91      511.48      5.34 o
 -12   2   8      186.71      209.59      2.99 o
 -10   2   8      909.36      887.44      6.41 o
  -8   2   8     1955.72     2045.73     11.17 o
  -6   2   8      124.34      108.43      2.14 o
  -4   2   8      401.29      435.23      4.12 o
  -2   2   8       42.71       51.88      1.34 o
   0   2   8      343.03      363.22      3.63 o
   2   2   8      376.13      289.86      3.58 o
   4   2   8        0.01       -0.60      1.87 o
   6   2   8      663.94      628.87      8.33 o
   8   2   8       92.78       83.62      3.05 o
  10   2   8        6.02       -0.15      2.21 o
  12   2   8      187.06      183.08      7.10 o
  14   2   8        4.64        3.46      5.39 o
 -19   3   8       88.95      115.40      7.37 o
 -17   3   8      445.16      401.30      6.35 o
 -15   3   8      122.61       90.47      2.62 o
 -13   3   8      418.83      461.08      4.39 o
 -11   3   8      424.38      392.12      3.90 o
  -9   3   8       21.40       13.97      1.30 o
  -7   3   8     3337.14     3377.70     19.31 o
  -5   3   8      523.88      417.52      4.00 o
  -3   3   8      815.99      885.22      6.80 o
  -1   3   8     5154.71     5631.73     26.93 o
   1   3   8     1411.42     1340.90      8.80 o
   3   3   8     1216.17     1160.85      7.88 o
   5   3   8      456.95      460.60      5.84 o
   7   3   8      423.79      411.99      5.90 o
   9   3   8      132.84      142.01      3.90 o
  11   3   8       53.73       58.06      3.09 o
  13   3   8      117.54      115.53      8.22 o
 -18   4   8       28.12       33.39      7.48 o
 -16   4   8        9.53        6.54      2.20 o
 -14   4   8      125.07      116.78      2.73 o
 -12   4   8       51.04       59.83      2.08 o
 -10   4   8      794.79      763.48      6.41 o
  -8   4   8      181.97      201.79      3.61 o
  -6   4   8        2.29        4.14      1.60 o
  -4   4   8      309.13      333.34      4.00 o
  -2   4   8        4.14        2.91      1.19 o
   0   4   8       36.42       42.74      2.29 o
   2   4   8        0.79       -0.81      1.54 o
   4   4   8        1.27        4.73      2.08 o
   6   4   8      264.15      250.59      5.22 o
   8   4   8       17.44       25.53      2.03 o
  10   4   8       45.25       47.41      3.73 o
  12   4   8       83.23       99.66      6.05 o
 -17   5   8       33.42       36.77      5.00 o
 -15   5   8        0.06        0.30      3.41 o
 -13   5   8      228.35      207.61      4.00 o
 -11   5   8        2.91        5.32      1.92 o
  -9   5   8       10.24        6.11      2.10 o
  -7   5   8      309.51      343.73      5.15 o
  -5   5   8      726.57      796.72      8.56 o
  -3   5   8       17.85       18.90      2.13 o
  -1   5   8      148.75      125.39      3.53 o
   1   5   8      399.25      431.13      5.83 o
   3   5   8      321.98      315.93      4.55 o
   5   5   8      118.24      106.50      3.14 o
   7   5   8        4.43        2.53      2.63 o
   9   5   8        0.63       -0.89      3.18 o
  11   5   8        9.49        4.43      5.42 o
 -16   6   8       16.89       15.30      6.55 o
 -14   6   8       68.42       76.67      5.83 o
 -12   6   8      458.22      466.89      6.68 o
 -10   6   8        2.48        1.36      1.82 o
  -8   6   8        9.49       11.91      2.64 o
  -6   6   8      473.60      473.79      6.85 o
  -4   6   8       89.64      102.07      3.02 o
  -2   6   8        0.58       -1.29      1.63 o
   0   6   8      373.35      350.04      6.17 o
   2   6   8      140.61      153.79      4.47 o
   4   6   8       20.63       18.23      2.89 o
   6   6   8      103.82      108.55      5.02 o
   8   6   8      208.26      215.06      7.46 o
 -13   7   8       37.96       37.31      6.35 o
 -11   7   8       23.66       26.10      5.11 o
  -9   7   8       27.48       10.73      6.81 o
  -7   7   8       38.10       47.11      3.33 o
  -5   7   8      162.45      162.29      6.13 o
  -3   7   8       32.31       27.74      2.39 o
  -1   7   8       78.80       65.09      3.30 o
   1   7   8      215.74      205.24      5.70 o
   3   7   8        0.98       -0.03      3.81 o
   5   7   8        1.48        2.69      7.53 o
   7   7   8        0.90        2.23      4.07 o
 -10   8   8        8.25       16.66      7.53 o
  -8   8   8       28.71       26.64      4.67 o
  -6   8   8       34.63       39.59      4.53 o
  -4   8   8       23.43       16.30      7.29 o
  -2   8   8       23.62       17.77      5.21 o
   0   8   8       62.29       78.41      6.62 o
   2   8   8       13.87       10.90      9.47 o
   4   8   8        0.52        5.68      7.17 o
 -21   1   9        0.44        1.21      3.93 o
 -19   1   9      212.01      213.24      6.57 o
 -17   1   9      452.71      437.78      6.22 o
 -15   1   9       70.89       55.36      2.37 o
 -13   1   9      398.65      398.14      4.75 o
 -11   1   9      562.09      524.29      5.16 o
  -9   1   9       32.54       38.66      1.53 o
  -7   1   9     3406.09     3474.80     17.81 o
  -5   1   9     1518.51     1386.60      8.30 o
  -3   1   9      777.33      560.71      4.68 o
  -1   1   9        1.48        2.91      1.09 o
   1   1   9     4764.25     4556.05     24.10 o
   3   1   9     1202.88     1197.08      9.08 o
   5   1   9      252.52      223.48      4.05 o
   7   1   9     1263.78     1237.01     10.26 o
   9   1   9      141.35      156.99      3.77 o
  11   1   9        0.96       -3.97      3.97 o
  13   1   9       73.40       87.07      7.05 o
 -20   2   9      285.92      296.26     10.74 o
 -18   2   9      403.34      410.76      6.87 o
 -16   2   9       25.82       23.33      1.93 o
 -14   2   9       37.16       37.32      1.83 o
 -12   2   9     1081.19     1046.98      7.51 o
 -10   2   9     3274.96     3197.62     16.72 o
  -8   2   9      539.50      499.56      4.57 o
  -6   2   9     1899.84     2049.62     12.22 o
  -4   2   9     1181.04     1142.41      7.59 o
  -2   2   9        7.13        6.12      0.93 o
   0   2   9      159.04      132.47      2.33 o
   2   2   9      737.49      689.31      5.62 o
   4   2   9      237.65      212.33      4.35 o
   6   2   9      254.03      217.69      5.00 o
   8   2   9      238.66      274.80      4.87 o
  10   2   9       64.50       67.88      3.38 o
  12   2   9       26.64       25.88      6.44 o
 -19   3   9        0.11       -1.41      4.73 o
 -17   3   9        6.34        4.48      2.68 o
 -15   3   9        4.07       -0.12      1.44 o
 -13   3   9        4.34        4.50      1.16 o
 -11   3   9      118.72      102.34      2.24 o
  -9   3   9       92.93       84.40      1.96 o
  -7   3   9      622.31      661.60      5.56 o
  -5   3   9     1055.62     1088.34      7.53 o
  -3   3   9       67.90       76.57      1.84 o
  -1   3   9     1569.41     1694.77     10.91 o
   1   3   9      788.67      875.92      6.53 o
   3   3   9       96.92       87.46      2.31 o
   5   3   9       20.66       20.55      2.13 o
   7   3   9      121.94       90.91      4.72 o
   9   3   9       66.86       58.86      3.16 o
  11   3   9       10.34        9.42     10.76 o
 -18   4   9       74.29       83.02      5.97 o
 -16   4   9      411.62      404.40      6.66 o
 -14   4   9      245.15      248.31      3.71 o
 -12   4   9     1163.88     1128.69      8.47 o
 -10   4   9      103.28       97.89      2.22 o
  -8   4   9       69.63       54.75      2.14 o
  -6   4   9       84.85       89.21      2.22 o
  -4   4   9      833.57      831.18      7.06 o
  -2   4   9       77.61       63.40      2.61 o
   0   4   9      827.76      754.06      7.01 o
   2   4   9     1055.23     1005.59      8.65 o
   4   4   9        2.21        0.60      1.55 o
   6   4   9      166.19      173.24      3.82 o
   8   4   9      321.89      310.12      6.46 o
  10   4   9       15.99       14.21      3.74 o
 -17   5   9      116.51      112.58      6.65 o
 -15   5   9        0.45        2.95      3.68 o
 -13   5   9        2.14        1.10      1.84 o
 -11   5   9      217.70      216.75      3.88 o
  -9   5   9       21.54       17.16      2.09 o
  -7   5   9       58.09       47.64      2.63 o
  -5   5   9      983.55      983.80      9.50 o
  -3   5   9      348.11      357.10      6.38 o
  -1   5   9      891.84      897.69      9.07 o
   1   5   9       31.99       24.66      2.11 o
   3   5   9      234.89      249.67      6.62 o
   5   5   9        2.45       -1.69      1.69 o
   7   5   9       54.74       58.32      5.07 o
   9   5   9      186.20      178.04      6.67 o
 -16   6   9        0.13        0.73      5.84 o
 -14   6   9        3.78       11.77      5.88 o
 -12   6   9       64.31       58.81      4.16 o
 -10   6   9        0.67       -1.32      2.62 o
  -8   6   9       12.95       16.11      3.03 o
  -6   6   9      112.93      107.98      2.87 o
  -4   6   9        7.62       12.90      2.99 o
  -2   6   9       33.82       35.11      2.44 o
   0   6   9      145.98      157.37      6.99 o
   2   6   9       26.82       29.36      2.86 o
   4   6   9        0.72        0.62      2.15 o
   6   6   9       22.00       25.98      3.60 o
   8   6   9       10.38        1.94      4.99 o
 -13   7   9      128.95      114.65     10.08 o
 -11   7   9        4.44       10.11      5.22 o
  -9   7   9      105.70      128.44      8.11 o
  -7   7   9       21.22        3.98      4.50 o
  -5   7   9      256.21      279.18     10.32 o
  -3   7   9        2.10        0.80      2.64 o
  -1   7   9        4.35        7.05      2.29 o
   1   7   9      132.95      152.44      4.59 o
   3   7   9        2.78        0.46      3.61 o
   5   7   9        3.83        8.04      4.35 o
 -10   8   9       14.97       15.94      7.41 o
  -8   8   9        2.72        0.93      4.52 o
  -6   8   9       20.97       20.30      5.44 o
  -4   8   9       13.88       14.22      6.73 o
  -2   8   9       11.18       28.85      5.48 o
   0   8   9      109.46       88.55      6.60 o
   2   8   9        0.29       -5.70      7.16 o
 -20   0  10      249.72      277.34     10.25 o
 -18   0  10      238.33      252.80      6.11 o
 -16   0  10        9.80        9.25      2.93 o
 -14   0  10     1307.94     1343.41     14.11 o
 -12   0  10     1975.57     1950.51     17.55 o
 -10   0  10     9326.25     9289.76     56.70 o
  -8   0  10      493.54      427.73      6.20 o
  -6   0  10     4624.08     4957.65     34.33 o
  -4   0  10      762.53      582.35      8.47 o
  -2   0  10      145.11      121.37      3.12 o
   0   0  10       54.67       71.80      2.89 o
   2   0  10     2492.11     2429.55     21.64 o
   4   0  10     3018.92     3011.31     28.90 o
   6   0  10      135.26      111.54      3.55 o
   8   0  10      166.19      204.26      7.47 o
  10   0  10      277.90      291.41     10.54 o
  12   0  10        0.44        1.86      9.36 o
 -21   1  10       40.58       51.45      5.55 o
 -19   1  10        0.25        2.89      3.33 o
 -17   1  10      295.58      276.86      5.00 o
 -15   1  10      108.66       99.28      2.96 o
 -13   1  10      342.89      289.73      4.12 o
 -11   1  10       15.29       15.33      1.90 o
  -9   1  10     1132.59     1230.98      8.10 o
  -7   1  10     1741.21     1977.08     11.09 o
  -5   1  10      361.69      482.90      4.39 o
  -3   1  10     3487.05     3598.99     17.74 o
  -1   1  10       12.08        4.81      1.46 o
   1   1  10     2346.93     2307.64     19.98 o
   3   1  10      134.74      128.74      2.65 o
   5   1  10       37.89       35.28      2.37 o
   7   1  10      647.35      593.53      7.35 o
   9   1  10       31.79       17.29      2.38 o
  11   1  10      284.53      275.22     10.74 o
 -20   2  10        4.06        5.79      3.61 o
 -18   2  10       81.43       85.75      3.50 o
 -16   2  10      611.65      582.04      6.30 o
 -14   2  10      392.08      394.19      4.96 o
 -12   2  10      169.46      154.26      3.13 o
 -10   2  10        7.84        1.77      1.69 o
  -8   2  10      265.30      248.30      3.72 o
  -6   2  10        9.79       20.76      1.56 o
  -4   2  10     1630.18     1502.52      9.47 o
  -2   2  10      284.64      317.84      3.67 o
   0   2  10      851.81      784.78      5.93 o
   2   2  10      714.69      771.44      6.02 o
   4   2  10       30.36       19.56      2.37 o
   6   2  10       13.61        3.27      2.11 o
   8   2  10      256.74      237.08      4.77 o
  10   2  10       15.13       12.72      2.52 o
  12   2  10        2.12        0.34      5.75 o
 -19   3  10      201.14      210.29      8.21 o
 -17   3  10       85.55       79.57      3.29 o
 -15   3  10      610.66      585.64      5.79 o
 -13   3  10       56.21       52.26      2.17 o
 -11   3  10      822.38      843.30      6.54 o
  -9   3  10       22.84       16.67      1.69 o
  -7   3  10       21.27       40.56      1.67 o
  -5   3  10     3687.79     3677.17     19.17 o
  -3   3  10      402.03      352.67      4.29 o
  -1   3  10        0.00        2.37      1.11 o
   1   3  10      232.15      205.85      3.01 o
   3   3  10     1334.90     1406.18     10.17 o
   5   3  10      201.47      184.73      4.00 o
   7   3  10       79.64       91.00      3.38 o
   9   3  10      774.14      746.67     13.30 o
  11   3  10        2.65        2.53      5.60 o
 -18   4  10        0.30        2.60      6.82 o
 -16   4  10        2.03       -1.13      4.59 o
 -14   4  10        5.25        5.39      1.58 o
 -12   4  10      238.31      241.64      3.75 o
 -10   4  10      553.49      575.81      6.10 o
  -8   4  10      149.23      160.12      3.29 o
  -6   4  10      220.61      224.26      3.32 o
  -4   4  10      125.49      121.84      2.58 o
  -2   4  10       96.89      104.52      2.94 o
   0   4  10       32.74       31.97      2.22 o
   2   4  10      627.39      616.57      6.59 o
   4   4  10       86.61       80.20      2.22 o
   6   4  10      129.62      122.38      3.21 o
   8   4  10       12.52       25.94      4.44 o
  10   4  10       13.03       16.43      3.99 o
 -17   5  10      272.96      280.16      9.52 o
 -15   5  10        7.05        5.09      4.13 o
 -13   5  10      140.18      135.89      3.91 o
 -11   5  10       89.26       91.47      3.42 o
  -9   5  10      185.83      187.98      3.36 o
  -7   5  10       93.85       81.10      2.34 o
  -5   5  10      199.67      199.98      4.00 o
  -3   5  10      242.82      243.08      5.20 o
  -1   5  10        8.34        0.98      2.35 o
   1   5  10       54.28       63.48      2.74 o
   3   5  10       25.74       35.46      2.56 o
   5   5  10      194.71      178.08      6.64 o
   7   5  10      172.30      172.70      5.19 o
   9   5  10       16.12        6.76      5.85 o
 -16   6  10      210.41      209.73     12.04 o
 -14   6  10      165.10      171.05      7.98 o
 -12   6  10       75.29       63.92      5.65 o
 -10   6  10       37.92       37.17      3.82 o
  -8   6  10       65.42       77.29      3.35 o
  -6   6  10        9.42       12.51      3.04 o
  -4   6  10      504.34      504.45      8.83 o
  -2   6  10       81.41       97.39      3.31 o
   0   6  10      440.88      424.49      6.77 o
   2   6  10       88.38       86.67      3.53 o
   4   6  10      122.03      124.91      4.55 o
   6   6  10        7.88        1.26      5.32 o
 -13   7  10        7.28        1.31      7.32 o
 -11   7  10        1.36       -0.77      5.16 o
  -9   7  10        1.78        1.88      4.74 o
  -7   7  10        0.69       14.02      6.36 o
  -5   7  10       20.17       19.73      4.47 o
  -3   7  10       28.78       26.38      5.64 o
  -1   7  10        0.51        0.86      2.94 o
   1   7  10       18.40       21.37      4.11 o
   3   7  10        1.01       -0.15      4.44 o
   5   7  10       45.27       36.85      6.10 o
  -8   8  10        2.85        8.28      6.22 o
  -6   8  10       39.79       46.38      8.74 o
  -4   8  10        0.27        7.93      5.04 o
  -2   8  10       10.42        6.86     10.50 o
   0   8  10        0.68       -3.36      4.97 o
 -21   1  11       39.22       42.26      4.80 o
 -19   1  11        0.02       -1.45      3.28 o
 -17   1  11      117.37      103.91      3.64 o
 -15   1  11      436.19      422.53      5.35 o
 -13   1  11      431.54      384.41      4.86 o
 -11   1  11     1920.53     1951.57     11.71 o
  -9   1  11     1778.40     1716.08     10.41 o
  -7   1  11        3.01        0.33      1.35 o
  -5   1  11      412.93      399.41      3.83 o
  -3   1  11     1826.48     1903.34     11.39 o
  -1   1  11      133.13      159.81      2.71 o
   1   1  11       85.83       92.25      2.36 o
   3   1  11      489.86      453.62      5.83 o
   5   1  11       77.16       81.90      2.89 o
   7   1  11      175.13      195.01      4.55 o
   9   1  11      285.91      309.65      9.43 o
  11   1  11      179.29      175.66     11.16 o
 -20   2  11       18.95       15.77      3.86 o
 -18   2  11       10.80        1.48      2.27 o
 -16   2  11      297.68      332.94      5.08 o
 -14   2  11     1712.16     1709.25     11.42 o
 -12   2  11     1771.32     1825.37     12.36 o
 -10   2  11     2389.96     2388.18     14.06 o
  -8   2  11       35.40       43.16      1.98 o
  -6   2  11      691.20      703.72      6.21 o
  -4   2  11       24.90       12.97      1.61 o
  -2   2  11     1443.54     1421.24      9.73 o
   0   2  11      579.01      556.91      5.24 o
   2   2  11     3358.29     3264.81     19.03 o
   4   2  11     1578.21     1621.34     12.51 o
   6   2  11        5.23        5.70      2.05 o
   8   2  11       16.82       21.91      3.43 o
  10   2  11      180.70      186.53      9.02 o
 -19   3  11        0.98        7.38     12.21 o
 -17   3  11       89.95       92.24      5.66 o
 -15   3  11       18.59        8.74      2.45 o
 -13   3  11     1214.39     1201.93      8.79 o
 -11   3  11      500.38      518.41      6.16 o
  -9   3  11       22.68       29.80      2.79 o
  -7   3  11      183.66      184.67      3.17 o
  -5   3  11      526.67      524.61      5.29 o
  -3   3  11       19.68       21.96      1.78 o
  -1   3  11       59.64       58.96      2.02 o
   1   3  11      221.92      205.80      3.11 o
   3   3  11      100.44      106.21      2.58 o
   5   3  11        0.24        4.02      1.91 o
   7   3  11        0.05       -1.99      2.36 o
   9   3  11       32.49       35.63      4.08 o
 -18   4  11      257.92      285.12      9.27 o
 -16   4  11      400.14      397.11     10.42 o
 -14   4  11      291.18      264.18      3.87 o
 -12   4  11      237.65      247.20      4.18 o
 -10   4  11      210.77      217.84      3.92 o
  -8   4  11     1461.66     1469.67     10.05 o
  -6   4  11        3.89        0.28      1.27 o
  -4   4  11     2020.16     1967.12     12.87 o
  -2   4  11      233.81      265.49      4.58 o
   0   4  11      925.35      954.85      8.40 o
   2   4  11       11.90       13.57      2.24 o
   4   4  11      189.45      178.22      4.47 o
   6   4  11      150.92      155.39      4.77 o
   8   4  11      248.20      246.71      8.09 o
  10   4  11       48.25       45.41      9.85 o
 -17   5  11       46.99       42.67      5.97 o
 -15   5  11      356.99      381.67     11.65 o
 -13   5  11      271.49      257.26      5.86 o
 -11   5  11        6.09       11.22      2.51 o
  -9   5  11      262.80      276.59      4.34 o
  -7   5  11      263.45      279.58      4.15 o
  -5   5  11      362.49      369.43      5.29 o
  -3   5  11       68.33       77.76      3.17 o
  -1   5  11      500.84      521.59      7.12 o
   1   5  11       27.86       29.27      2.47 o
   3   5  11      109.65      132.46      3.93 o
   5   5  11        4.51        1.93      2.65 o
   7   5  11        3.38       -1.49      3.34 o
 -16   6  11       14.42       17.99      7.74 o
 -14   6  11       97.45       70.18      7.16 o
 -12   6  11       59.96       56.82      4.77 o
 -10   6  11        0.92        4.03      3.46 o
  -8   6  11        5.48       57.16     12.60 o
  -6   6  11       28.88       31.51      3.05 o
  -4   6  11       10.08        7.28      7.28 o
  -2   6  11       64.57       67.04      4.31 o
   0   6  11       46.10       50.95      2.97 o
   2   6  11        9.96       14.54      3.35 o
   4   6  11        5.92        5.81      2.98 o
   6   6  11      129.94      143.96      9.98 o
 -13   7  11       16.23       19.54      7.88 o
 -11   7  11       83.31       86.84      7.74 o
  -9   7  11       35.89       33.49      5.20 o
  -7   7  11        0.11       10.29      5.38 o
  -5   7  11       40.74       39.95     12.30 o
  -3   7  11      396.82      403.62      8.54 o
  -1   7  11       13.19       -0.74      4.01 o
   1   7  11        6.76       11.50      9.37 o
   3   7  11       69.85       82.33      7.52 o
  -8   8  11       42.46       43.49     11.10 o
  -6   8  11       34.61       25.14      7.83 o
  -4   8  11      205.04      194.57     10.43 o
  -2   8  11       19.07       26.11      5.86 o
 -20   0  12      166.37      187.81      9.03 o
 -18   0  12        6.52        3.51      4.92 o
 -16   0  12     1005.72      980.26     14.66 o
 -14   0  12     3358.35     3261.81     26.88 o
 -12   0  12     4749.34     4811.45     33.68 o
 -10   0  12      743.48      725.42      8.20 o
  -8   0  12      951.51      923.18     10.25 o
  -6   0  12      128.22      174.37      4.23 o
  -4   0  12      163.48      181.33      4.18 o
  -2   0  12     8429.50     8456.15     62.17 o
   0   0  12     1141.07     1129.01     13.01 o
   2   0  12     8123.25     8201.31     70.91 o
   4   0  12       61.60       57.51      3.58 o
   6   0  12      225.90      231.36      5.80 o
   8   0  12        6.72       15.68      8.44 o
  10   0  12      236.78      260.21     17.57 o
 -21   1  12      187.22      191.06      7.79 o
 -19   1  12       40.85       40.60      4.60 o
 -17   1  12      207.04      172.64      4.38 o
 -15   1  12      938.93      968.43      9.00 o
 -13   1  12     1020.93     1002.91      8.39 o
 -11   1  12     5363.42     5280.11     25.95 o
  -9   1  12      253.65      219.70      3.22 o
  -7   1  12      784.48      782.67      5.95 o
  -5   1  12        3.58        1.44      1.12 o
  -3   1  12        6.60        9.62      1.56 o
  -1   1  12      668.54      675.93      6.07 o
   1   1  12      357.36      337.72      4.49 o
   3   1  12      667.91      657.33      6.57 o
   5   1  12        9.97       14.10      2.16 o
   7   1  12        0.94        3.32      4.49 o
   9   1  12        2.15        5.59      4.89 o
  11   1  12      104.93      109.67     10.03 o
 -20   2  12        8.51        6.92      3.24 o
 -18   2  12       13.24       10.85      2.62 o
 -16   2  12      259.38      264.09      5.10 o
 -14   2  12       88.47       92.24      3.47 o
 -12   2  12     2259.22     2235.34     14.11 o
 -10   2  12     3207.46     3192.33     17.83 o
  -8   2  12        1.54       -1.62      1.62 o
  -6   2  12      242.65      236.34      3.62 o
  -4   2  12     2027.18     2103.56     12.49 o
  -2   2  12        1.68       -1.32      1.32 o
   0   2  12      188.62      213.41      3.33 o
   2   2  12      606.29      628.34      6.10 o
   4   2  12     1417.79     1395.74     11.20 o
   6   2  12        3.77       -1.19      2.34 o
   8   2  12       50.58       50.58      3.89 o
  10   2  12       54.41       59.37      7.66 o
 -19   3  12      265.63      271.23      8.83 o
 -17   3  12      386.11      400.18      7.58 o
 -15   3  12      409.11      413.36      7.51 o
 -13   3  12       12.31       13.69      2.16 o
 -11   3  12        0.40        2.33      2.19 o
  -9   3  12     3657.39     3755.87     22.46 o
  -7   3  12      117.34      101.94      2.56 o
  -5   3  12      129.05      114.06      2.73 o
  -3   3  12     1586.59     1628.20     11.75 o
  -1   3  12     1020.53     1000.63      7.99 o
   1   3  12       26.80       19.18      2.13 o
   3   3  12      190.69      180.29      3.63 o
   5   3  12      296.30      279.59      4.54 o
   7   3  12        0.23        0.29      2.75 o
   9   3  12      125.30      146.41      8.27 o
 -18   4  12       70.25       69.73      5.98 o
 -16   4  12      410.89      450.11     11.34 o
 -14   4  12        9.08        5.84      2.21 o
 -12   4  12      156.17      160.81      3.81 o
 -10   4  12      484.17      512.42      5.73 o
  -8   4  12      675.72      682.71      6.42 o
  -6   4  12      216.03      227.81      3.89 o
  -4   4  12       20.99       17.56      1.93 o
  -2   4  12      766.26      760.53      8.16 o
   0   4  12       39.94       38.39      2.18 o
   2   4  12       25.33       20.13      2.72 o
   4   4  12      438.39      446.41      7.94 o
   6   4  12        0.12       -3.18      3.18 o
   8   4  12       21.50       11.93      4.75 o
 -17   5  12       12.68       -5.60      5.60 o
 -15   5  12        8.77       10.87      5.50 o
 -13   5  12        9.16       10.99      3.01 o
 -11   5  12        1.89        0.88      2.45 o
  -9   5  12       17.31       31.21      4.84 o
  -7   5  12      467.09      501.75      6.85 o
  -5   5  12      936.45      939.35      9.06 o
  -3   5  12       99.98       92.03      3.43 o
  -1   5  12        6.58        1.98      1.85 o
   1   5  12       39.14       37.24      2.70 o
   3   5  12       95.41       97.41      4.44 o
   5   5  12       61.03       64.77      4.10 o
   7   5  12        0.39       -0.86      3.85 o
 -14   6  12      169.23      197.63      8.63 o
 -12   6  12       32.57       52.35      7.03 o
 -10   6  12        8.59        6.69      3.52 o
  -8   6  12     1026.27     1082.64     17.57 o
  -6   6  12       73.73       62.20      3.90 o
  -4   6  12      501.48      469.65     12.52 o
  -2   6  12       28.48       23.38      3.54 o
   0   6  12       66.15       77.66      4.16 o
   2   6  12        0.04        2.60      3.25 o
   4   6  12      102.69      124.25      6.34 o
 -13   7  12        2.91       10.98      7.24 o
 -11   7  12       15.20       16.72      4.93 o
  -9   7  12       29.43       19.75      8.01 o
  -7   7  12      301.10      338.21      9.94 o
  -5   7  12       80.70       77.84      7.30 o
  -3   7  12        0.20        5.19      4.04 o
  -1   7  12       14.27       15.58      3.28 o
   1   7  12       11.24        8.74      5.11 o
 -21   1  13      107.52      111.67      6.02 o
 -19   1  13       92.21       75.44      5.44 o
 -17   1  13        1.22        2.47      2.33 o
 -15   1  13     1130.53     1141.46      9.95 o
 -13   1  13      156.11      142.68      2.65 o
 -11   1  13      571.09      583.95      5.66 o
  -9   1  13      422.57      435.69      4.78 o
  -7   1  13     1978.32     1860.08     11.46 o
  -5   1  13      394.08      372.16      4.18 o
  -3   1  13      911.62      844.64      7.04 o
  -1   1  13     2044.13     2026.56     12.81 o
   1   1  13       18.65       22.95      2.17 o
   3   1  13      530.69      517.99      5.89 o
   5   1  13      193.66      197.67      4.45 o
   7   1  13      128.73      125.02      8.70 o
   9   1  13        3.50        7.97      8.74 o
 -20   2  13      116.99      120.83      6.77 o
 -18   2  13       80.10       80.26      3.98 o
 -16   2  13      582.22      560.88      7.89 o
 -14   2  13      191.70      193.68      3.92 o
 -12   2  13       82.64       78.96      2.35 o
 -10   2  13      363.92      340.93      4.85 o
  -8   2  13      674.52      665.61      6.47 o
  -6   2  13      446.98      462.42      5.07 o
  -4   2  13        1.18        2.94      1.85 o
  -2   2  13     4817.01     4834.00     26.21 o
   0   2  13       46.88       30.01      1.86 o
   2   2  13      441.57      439.77      5.41 o
   4   2  13       16.02       15.62      3.07 o
   6   2  13      265.11      284.54      5.50 o
   8   2  13       22.62       24.16      5.15 o
 -19   3  13        4.51        3.51      4.72 o
 -17   3  13      102.18       93.17      4.21 o
 -15   3  13      488.84      500.76      6.75 o
 -13   3  13      100.14       94.62      4.47 o
 -11   3  13      687.28      700.72      7.64 o
  -9   3  13      799.80      783.04      7.36 o
  -7   3  13      126.43      138.41      3.01 o
  -5   3  13      468.73      447.01      5.38 o
  -3   3  13        6.54       -0.11      1.91 o
  -1   3  13      480.78      490.52      5.24 o
   1   3  13        1.50        3.05      1.79 o
   3   3  13       40.29       40.51      2.75 o
   5   3  13      187.18      184.06      4.45 o
   7   3  13       51.96       50.09      4.25 o
 -18   4  13       24.49       19.00     12.00 o
 -16   4  13        0.40       -2.18      6.10 o
 -14   4  13      700.10      702.45     10.12 o
 -12   4  13      265.84      273.88      5.35 o
 -10   4  13      971.63      981.55      9.23 o
  -8   4  13       84.52       73.38      2.63 o
  -6   4  13      148.83      152.89      3.25 o
  -4   4  13      845.91      826.68      8.26 o
  -2   4  13      126.79      131.07      3.58 o
   0   4  13     1115.50     1105.21      9.68 o
   2   4  13       72.26       79.25      2.86 o
   4   4  13     1204.80     1227.47     14.23 o
   6   4  13        6.94       -2.83      3.69 o
 -17   5  13      160.15      153.59      9.02 o
 -15   5  13       24.16       24.80      6.34 o
 -13   5  13      121.22      136.54      4.82 o
 -11   5  13       35.05       40.32      2.90 o
  -9   5  13     1117.82     1135.93     12.61 o
  -7   5  13      202.87      206.32      4.30 o
  -5   5  13       33.58       45.12      3.20 o
  -3   5  13      262.84      240.09      5.40 o
  -1   5  13       45.18       47.89      3.26 o
   1   5  13       72.20       80.68      3.44 o
   3   5  13        0.01       -3.13      3.13 o
   5   5  13      275.64      268.97      7.96 o
 -14   6  13        7.58       16.36      6.10 o
 -12   6  13       24.38       16.58      5.77 o
 -10   6  13        9.60        2.32      5.69 o
  -8   6  13      377.27      402.41     10.99 o
  -6   6  13      179.01      188.80      6.79 o
  -4   6  13      112.55      110.26      5.57 o
  -2   6  13      190.47      184.78      6.11 o
   0   6  13       12.94        6.76      4.81 o
   2   6  13       26.36       32.27      4.43 o
   4   6  13       35.50       28.24     11.01 o
 -11   7  13        0.26        4.20      7.07 o
  -9   7  13       28.48       35.03      7.27 o
  -7   7  13       98.18      123.19      8.75 o
  -5   7  13       96.14       68.36      7.61 o
  -3   7  13        4.08       -3.87      3.87 o
  -1   7  13       32.06       43.64      9.98 o
 -20   0  14      145.05      163.23     11.19 o
 -18   0  14      738.22      802.58     14.46 o
 -16   0  14      319.82      360.74      9.05 o
 -14   0  14      109.42      114.81      4.40 o
 -12   0  14     3458.05     3445.41     25.37 o
 -10   0  14       95.79      109.93      3.33 o
  -8   0  14     2059.58     1973.15     18.08 o
  -6   0  14      164.10      200.58      4.91 o
  -4   0  14      898.87      818.70      9.92 o
  -2   0  14     7069.27     7242.33     55.24 o
   0   0  14     1483.72     1477.02     16.47 o
   2   0  14     1852.05     1822.46     19.73 o
   4   0  14       41.05       41.97      3.11 o
   6   0  14      653.24      705.23     23.90 o
   8   0  14        1.78       -6.32      6.32 o
 -21   1  14        3.90        2.39      5.38 o
 -19   1  14       15.34       16.10      3.34 o
 -17   1  14      229.60      212.26      5.20 o
 -15   1  14     1965.63     2040.91     21.06 o
 -13   1  14      638.35      642.54      5.76 o
 -11   1  14      194.46      210.55      3.45 o
  -9   1  14        3.55        9.00      1.36 o
  -7   1  14      912.44      843.07      6.66 o
  -5   1  14      467.02      475.66      4.94 o
  -3   1  14      215.16      201.65      3.45 o
  -1   1  14     1683.36     1710.28     12.28 o
   1   1  14      297.33      291.03      4.49 o
   3   1  14       14.49       16.34      2.25 o
   5   1  14       42.00       42.70      2.93 o
   7   1  14      194.83      206.94      9.54 o
 -20   2  14      140.15      153.92      9.88 o
 -18   2  14       18.26       19.68      3.20 o
 -16   2  14       42.26       44.77      3.05 o
 -14   2  14      901.22      907.70      9.00 o
 -12   2  14       96.01      114.74      2.76 o
 -10   2  14       22.16       21.28      2.06 o
  -8   2  14       46.58       46.86      2.22 o
  -6   2  14     1071.68     1025.18      8.28 o
  -4   2  14     1041.84      978.21      8.18 o
  -2   2  14      744.28      762.66      6.94 o
   0   2  14     3739.66     3748.96     20.88 o
   2   2  14      610.49      606.77      6.61 o
   4   2  14       54.13       56.13      2.92 o
   6   2  14        5.56       15.21      6.83 o
   8   2  14       17.29       33.26      6.21 o
 -19   3  14      175.84      161.53      7.65 o
 -17   3  14       65.29       70.52      4.79 o
 -15   3  14        3.71       -2.67      2.67 o
 -13   3  14     1504.77     1574.84     15.33 o
 -11   3  14      103.51      111.99      3.25 o
  -9   3  14      216.05      194.78      3.81 o
  -7   3  14     1345.23     1378.47     10.54 o
  -5   3  14      185.68      194.94      3.90 o
  -3   3  14      412.93      402.34      5.39 o
  -1   3  14      235.18      234.30      4.14 o
   1   3  14      554.06      545.78      5.98 o
   3   3  14      186.47      170.81      4.84 o
   5   3  14      222.71      213.77      5.20 o
   7   3  14      368.42      360.43     13.21 o
 -18   4  14        2.08        0.01     11.74 o
 -16   4  14       58.06       63.41      5.79 o
 -14   4  14      386.37      399.26      7.75 o
 -12   4  14       10.35       19.59      3.02 o
 -10   4  14      103.53      100.24      3.81 o
  -8   4  14        0.35        1.08      1.83 o
  -6   4  14      769.46      829.81      7.93 o
  -4   4  14      341.20      337.96      5.20 o
  -2   4  14      259.71      255.58      4.25 o
   0   4  14      447.23      451.82      5.91 o
   2   4  14       37.32       31.64      2.68 o
   4   4  14      130.97      117.83      4.81 o
   6   4  14       19.48       25.60      9.24 o
 -17   5  14       18.98       30.94      7.32 o
 -15   5  14       35.95       46.63      6.08 o
 -13   5  14       24.87       39.45      5.79 o
 -11   5  14      285.04      286.51      9.72 o
  -9   5  14      527.49      515.31      8.95 o
  -7   5  14        0.59        0.34      2.46 o
  -5   5  14        2.11       -3.10      3.10 o
  -3   5  14       39.06       39.76      3.27 o
  -1   5  14       62.04       66.04      3.62 o
   1   5  14       20.89       29.85      4.62 o
   3   5  14        0.89       -1.27      3.45 o
   5   5  14      255.63      230.95     16.45 o
 -14   6  14       14.93       15.85      6.91 o
 -12   6  14      105.06      108.10      7.00 o
 -10   6  14        7.22        1.80     12.04 o
  -8   6  14      183.64      170.75     10.11 o
  -6   6  14        0.43       -1.17      6.41 o
  -4   6  14      142.22      156.20      7.99 o
  -2   6  14      232.57      223.84      6.86 o
   0   6  14      174.74      175.48      7.90 o
   2   6  14       67.40       74.29      7.68 o
  -9   7  14      198.49      200.41     16.68 o
  -7   7  14        4.57        5.63      6.13 o
  -5   7  14        0.02        3.23      4.75 o
  -3   7  14       21.19        9.68      6.59 o
 -19   1  15      257.26      247.35      6.39 o
 -17   1  15       51.91       40.27      3.17 o
 -15   1  15      291.37      297.18      5.90 o
 -13   1  15      174.02      170.27      3.21 o
 -11   1  15      426.82      417.23      4.88 o
  -9   1  15        0.10        0.52      1.39 o
  -7   1  15     1053.92     1016.35      7.95 o
  -5   1  15      507.89      483.09      5.61 o
  -3   1  15      146.96      155.51      3.19 o
  -1   1  15      589.60      574.24      7.68 o
   1   1  15      120.97      113.34      3.03 o
   3   1  15        8.89       10.21      2.04 o
   5   1  15      174.38      173.66      7.55 o
   7   1  15      443.18      435.48     13.20 o
 -20   2  15      331.81      365.32     15.15 o
 -18   2  15      404.16      428.61      7.83 o
 -16   2  15        0.05       -2.10      2.33 o
 -14   2  15      650.64      695.39      8.56 o
 -12   2  15      611.41      645.26      7.73 o
 -10   2  15      137.52      148.16      3.65 o
  -8   2  15        0.13       -0.17      1.79 o
  -6   2  15     1487.96     1508.35     11.32 o
  -4   2  15      337.74      316.10      4.49 o
  -2   2  15      146.47      140.53      3.09 o
   0   2  15       76.89       72.26      2.68 o
   2   2  15     1123.77     1118.81     11.08 o
   4   2  15       32.61       36.89      3.04 o
   6   2  15       81.62      102.00      7.38 o
 -19   3  15       23.54       21.39      5.97 o
 -17   3  15        3.92        7.51      4.29 o
 -15   3  15      112.54      125.94      5.38 o
 -13   3  15      518.15      487.32      8.07 o
 -11   3  15       33.18       43.50      2.78 o
  -9   3  15      170.56      163.55      4.15 o
  -7   3  15       33.35       38.75      2.53 o
  -5   3  15        6.12        4.59      3.34 o
  -3   3  15      174.61      159.90      3.16 o
  -1   3  15        0.02        2.00      1.86 o
   1   3  15      206.99      184.84      3.95 o
   3   3  15       66.20       71.15      3.40 o
   5   3  15       35.72       39.80      7.30 o
 -18   4  15       56.88       73.71      9.22 o
 -16   4  15        3.13        6.83      6.98 o
 -14   4  15       37.99       29.70      4.26 o
 -12   4  15       91.56       99.17      4.35 o
 -10   4  15      485.35      504.68      7.66 o
  -8   4  15     1216.04     1206.41     11.18 o
  -6   4  15       82.64       86.40      3.20 o
  -4   4  15       41.47       41.52      2.51 o
  -2   4  15       24.99       28.25      2.76 o
   0   4  15     1084.88     1071.63     11.26 o
   2   4  15      107.73      100.52      6.22 o
   4   4  15       23.73       13.56      6.94 o
 -15   5  15        3.27        4.96      6.10 o
 -13   5  15      446.29      472.37     13.95 o
 -11   5  15        5.86        9.70      7.16 o
  -9   5  15        7.61       10.20      3.54 o
  -7   5  15       45.70       43.10      3.92 o
  -5   5  15       22.58       31.81      3.04 o
  -3   5  15       45.05       52.92      3.57 o
  -1   5  15       62.17       59.72      3.80 o
   1   5  15      235.42      237.89      7.71 o
   3   5  15        4.03       -4.70      9.28 o
 -14   6  15        4.64        9.00     11.78 o
 -12   6  15       46.51       53.56      9.14 o
 -10   6  15      197.67      207.08     10.34 o
  -8   6  15      118.12      103.37     11.05 o
  -6   6  15       25.43       24.55      4.41 o
  -4   6  15       35.14       31.02      4.06 o
  -2   6  15       88.29       88.54      5.33 o
   0   6  15       69.99       66.13      7.34 o
  -7   7  15       18.11       30.45      6.86 o
 -20   0  16      950.75     1058.71     21.69 o
 -18   0  16       30.66       16.37      4.97 o
 -16   0  16      183.19      153.11      6.38 o
 -14   0  16     1039.15     1108.09     13.62 o
 -12   0  16       13.33        9.88      3.75 o
 -10   0  16      238.77      181.97      4.56 o
  -8   0  16      487.34      431.80      7.70 o
  -6   0  16     6343.51     6093.98     41.05 o
  -4   0  16      172.68      165.88      5.28 o
  -2   0  16        2.93        8.41      2.61 o
   0   0  16      671.40      662.76     10.62 o
   2   0  16      901.17      890.45     14.11 o
   4   0  16      100.15      106.38      8.60 o
   6   0  16       30.76       29.62      8.46 o
 -19   1  16       41.64       59.45      4.78 o
 -17   1  16       16.21       24.78      3.65 o
 -15   1  16       15.11       19.16      1.99 o
 -13   1  16      125.64      121.46      3.03 o
 -11   1  16     1248.13     1272.82      9.54 o
  -9   1  16       31.02       19.68      1.71 o
  -7   1  16      201.98      180.82      3.40 o
  -5   1  16       98.48      104.34      2.91 o
  -3   1  16       69.75       68.64      2.40 o
  -1   1  16        1.55        1.14      1.74 o
   1   1  16        0.50        1.09      1.68 o
   3   1  16      160.26      166.39      5.65 o
   5   1  16        1.55       -0.97      5.01 o
 -18   2  16      420.94      439.98      9.96 o
 -16   2  16       19.83       23.49      2.81 o
 -14   2  16      113.78      108.18      3.26 o
 -12   2  16      862.64      818.02      9.56 o
 -10   2  16       63.42       58.97      2.96 o
  -8   2  16      961.39      961.64      8.79 o
  -6   2  16      147.36      140.58      4.23 o
  -4   2  16      641.10      615.13      6.36 o
  -2   2  16      104.34      101.09      2.77 o
   0   2  16       99.41       88.11      3.06 o
   2   2  16        4.02        1.90      3.05 o
   4   2  16      115.83      115.58      8.54 o
   6   2  16      365.39      391.54     24.29 o
 -19   3  16      181.80      196.85     12.48 o
 -17   3  16      113.27      134.13      7.45 o
 -15   3  16        0.09       -1.44      3.44 o
 -13   3  16      454.33      473.48      8.56 o
 -11   3  16      272.46      279.61      5.54 o
  -9   3  16      203.38      217.30      4.48 o
  -7   3  16      153.65      146.12      3.70 o
  -5   3  16      362.74      346.20      5.37 o
  -3   3  16       74.31       72.66      2.63 o
  -1   3  16      192.51      170.34      3.54 o
   1   3  16      270.58      267.89      6.61 o
   3   3  16       45.75       39.03      7.58 o
   5   3  16       77.21       73.59     19.37 o
 -16   4  16      138.28      138.38      8.34 o
 -14   4  16       25.27       23.96      3.93 o
 -12   4  16       32.25       40.49      3.74 o
 -10   4  16       57.27       57.27      3.04 o
  -8   4  16       66.47       59.50      3.33 o
  -6   4  16       57.64       64.33      3.12 o
  -4   4  16      557.98      553.00      7.13 o
  -2   4  16       38.81       39.80      3.08 o
   0   4  16        9.87       15.75      4.68 o
   2   4  16       41.62       50.94     10.70 o
 -15   5  16        0.49       -1.55      5.06 o
 -13   5  16      232.70      238.42     13.50 o
 -11   5  16        8.70       19.11      7.16 o
  -9   5  16       44.24       31.30      3.52 o
  -7   5  16       17.09       11.91      3.00 o
  -5   5  16      101.50       98.23      4.47 o
  -3   5  16       35.57       40.07      4.02 o
  -1   5  16       43.51       43.09      5.11 o
   1   5  16      211.81      228.14     11.03 o
 -12   6  16      179.20      185.71     11.82 o
 -10   6  16        2.40       -5.98      7.46 o
  -8   6  16       64.76       64.62      8.21 o
  -6   6  16       47.58       45.50      5.91 o
  -4   6  16       10.13       12.63      5.22 o
  -2   6  16       39.34       52.24      7.41 o
 -19   1  17       69.29       78.99      6.45 o
 -17   1  17      246.78      263.81      6.27 o
 -15   1  17      123.71      119.79      3.24 o
 -13   1  17       95.15      100.48      3.38 o
 -11   1  17     1265.91     1227.39     10.70 o
  -9   1  17      166.57      160.83      3.17 o
  -7   1  17       56.58       47.30      2.24 o
  -5   1  17      328.81      326.49      4.68 o
  -3   1  17      128.57      132.72      3.36 o
  -1   1  17        0.46        0.99      1.81 o
   1   1  17      152.64      149.59      4.87 o
   3   1  17      306.42      338.07     11.49 o
   5   1  17        3.84       -7.13      7.13 o
 -18   2  17        1.65       -4.12      4.12 o
 -16   2  17       93.79      108.25      5.39 o
 -14   2  17        1.54        2.74      3.81 o
 -12   2  17        0.15       -2.38      2.38 o
 -10   2  17     1242.39     1191.63     11.35 o
  -8   2  17       18.26        8.15      3.25 o
  -6   2  17     1612.96     1561.15     11.86 o
  -4   2  17       73.34       89.18      2.84 o
  -2   2  17       20.14       22.35      1.90 o
   0   2  17       79.41       81.32      3.85 o
   2   2  17      130.85      135.94      9.02 o
   4   2  17      168.94      184.91     15.32 o
 -17   3  17        0.01        2.16      5.56 o
 -15   3  17       48.46       54.56      4.56 o
 -13   3  17       41.66       30.88      3.15 o
 -11   3  17      260.81      282.51      9.79 o
  -9   3  17       27.63       26.54      2.78 o
  -7   3  17       14.58        7.86      2.28 o
  -5   3  17       63.70       60.79      3.46 o
  -3   3  17       15.73       11.13      2.35 o
  -1   3  17      143.60      136.05      4.75 o
   1   3  17       78.04       80.12      6.95 o
   3   3  17      102.94      132.18     16.84 o
 -16   4  17       44.20       40.57      7.24 o
 -14   4  17        3.87        5.32      5.71 o
 -12   4  17      725.05      711.69     11.99 o
 -10   4  17       63.03       55.15      3.65 o
  -8   4  17        8.66       13.56      3.64 o
  -6   4  17        4.21        2.88      2.34 o
  -4   4  17      741.78      713.43     10.20 o
  -2   4  17        2.49        4.10      3.28 o
   0   4  17       47.68       53.82      6.55 o
 -13   5  17       42.01       38.23      5.83 o
 -11   5  17       25.79       20.66     11.59 o
  -9   5  17      300.35      311.33      7.88 o
  -7   5  17        0.50        6.89      3.13 o
  -5   5  17      106.82      121.17      5.39 o
  -3   5  17       96.53       91.82      5.29 o
  -1   5  17        3.42        5.67      4.89 o
 -10   6  17      106.67       77.40     17.22 o
  -8   6  17        8.23        1.62      6.57 o
  -6   6  17        5.34        0.49      5.52 o
 -18   0  18      102.12      120.21      7.60 o
 -16   0  18      456.67      488.71     12.67 o
 -14   0  18       66.05       56.23      3.62 o
 -12   0  18       36.11       44.04      3.83 o
 -10   0  18     2568.23     2410.18     23.87 o
  -8   0  18      587.42      479.29      7.18 o
  -6   0  18        1.17        5.85      2.64 o
  -4   0  18      182.25      181.11      5.80 o
  -2   0  18      161.77      153.97      6.09 o
   0   0  18        6.67        5.87      3.67 o
   2   0  18      270.48      271.49     13.24 o
 -19   1  18        1.20        2.27      7.07 o
 -17   1  18      347.93      409.68      9.75 o
 -15   1  18       24.29       23.97      2.76 o
 -13   1  18       12.38       20.70      2.27 o
 -11   1  18      480.29      458.06      6.21 o
  -9   1  18       88.27       85.40      2.76 o
  -7   1  18      471.52      456.34      5.92 o
  -5   1  18      206.18      208.92      3.93 o
  -3   1  18      127.05      120.45      4.05 o
  -1   1  18      124.11      135.18      4.11 o
   1   1  18       13.19        6.72      5.88 o
   3   1  18      324.71      357.89     24.23 o
 -18   2  18        3.65        9.70      5.36 o
 -16   2  18       51.56       46.35      4.83 o
 -14   2  18       10.45       21.58      3.82 o
 -12   2  18      215.94      204.16      5.48 o
 -10   2  18       84.27       61.58      3.47 o
  -8   2  18      827.64      755.17      8.86 o
  -6   2  18      312.61      285.12      5.51 o
  -4   2  18      136.97      124.43      3.74 o
  -2   2  18       66.96       60.48      3.46 o
   0   2  18       64.18       68.82      4.92 o
   2   2  18       76.43       84.71      9.27 o
 -17   3  18      121.79      137.25      9.94 o
 -15   3  18      251.09      272.03      7.91 o
 -13   3  18       49.45       40.45      4.25 o
 -11   3  18      166.97      169.21      5.92 o
  -9   3  18      763.11      784.23     10.27 o
  -7   3  18       58.16       58.58      3.58 o
  -5   3  18       95.13       98.17      3.82 o
  -3   3  18      365.54      367.55      6.83 o
  -1   3  18       37.39       52.05      6.12 o
   1   3  18      124.06      142.76     10.68 o
 -14   4  18       33.42       40.68      5.43 o
 -12   4  18       57.11       56.03      4.27 o
 -10   4  18        6.79        1.48      2.51 o
  -8   4  18      110.85      122.80      6.71 o
  -6   4  18      123.45      112.74      4.90 o
  -4   4  18       44.02       50.27      4.73 o
  -2   4  18       79.96       85.94      7.88 o
 -13   5  18       19.39        4.16     12.98 o
 -11   5  18       59.20       69.81     12.98 o
  -9   5  18        9.73        5.38      5.89 o
  -7   5  18        1.47       -2.08      3.57 o
  -5   5  18      100.28       94.07      5.48 o
  -3   5  18       12.05       49.36     13.54 o
 -17   1  19      180.66      202.17      7.54 o
 -15   1  19      116.94      109.00      6.06 o
 -13   1  19        4.19        1.07      2.50 o
 -11   1  19       53.70       48.10      3.55 o
  -9   1  19      357.49      341.09      7.24 o
  -7   1  19      176.73      171.99      4.48 o
  -5   1  19      309.40      302.81      6.59 o
  -3   1  19      380.11      380.86      6.86 o
  -1   1  19      131.04      138.51      7.47 o
   1   1  19       55.02       55.15      6.67 o
 -16   2  19      212.45      220.09      7.35 o
 -14   2  19       53.85       51.49      3.73 o
 -12   2  19       14.61       19.77      3.45 o
 -10   2  19      164.93      172.71      6.09 o
  -8   2  19       60.59       76.71      4.19 o
  -6   2  19      195.89      190.57      4.83 o
  -4   2  19       63.77       61.98      3.51 o
  -2   2  19      271.02      263.51     18.02 o
   0   2  19       14.90       25.91      5.01 o
 -15   3  19       51.74       62.69      5.08 o
 -13   3  19        7.78        8.80      3.74 o
 -11   3  19      101.88      102.74      5.15 o
  -9   3  19        0.42        4.18      3.22 o
  -7   3  19      152.24      160.63      5.55 o
  -5   3  19       85.65       78.52      4.17 o
  -3   3  19        0.46        1.41      3.97 o
  -1   3  19       33.40       26.40     17.67 o
 -14   4  19       56.20       79.47     15.85 o
 -12   4  19        0.61        6.34      4.14 o
 -10   4  19      188.47      195.59      6.95 o
  -8   4  19      353.77      341.27      9.32 o
  -6   4  19      109.90       89.85      5.77 o
  -4   4  19       96.26      106.28     10.90 o
  -2   4  19       53.04       50.90     13.63 o
  -9   5  19       56.04       67.79      8.42 o
  -7   5  19        2.61        2.98      4.82 o
 -16   0  20       34.53       40.19      9.64 o
 -14   0  20      230.55      203.61     10.85 o
 -12   0  20       35.15       50.79      4.24 o
 -10   0  20       92.37      103.00      5.58 o
  -8   0  20      656.46      681.68     17.08 o
  -6   0  20      524.38      509.96     17.68 o
  -4   0  20      320.61      320.73     10.43 o
  -2   0  20      150.03      158.15     11.38 o
   0   0  20       86.33       94.22     12.94 o
 -17   1  20       24.84       19.64     16.62 o
 -15   1  20       11.84       35.38      6.46 o
 -13   1  20      260.14      289.39      6.81 o
 -11   1  20        0.64       -0.72      2.57 o
  -9   1  20      215.78      224.99      6.96 o
  -7   1  20       72.85       79.58      4.12 o
  -5   1  20      320.12      318.29     10.99 o
  -3   1  20        8.78       -4.50      5.86 o
  -1   1  20      119.64      124.42      8.21 o
 -16   2  20      135.13      144.40      9.00 o
 -14   2  20       41.20       46.74      5.53 o
 -12   2  20        2.52       -0.57      3.33 o
 -10   2  20      161.08      143.80      6.10 o
  -8   2  20       85.68       79.38      4.74 o
  -6   2  20       23.86       26.98      4.13 o
  -4   2  20        0.99       -5.06      6.93 o
  -2   2  20      115.27      118.30      7.21 o
 -15   3  20      270.98      271.14     13.39 o
 -13   3  20       21.70       18.42      3.36 o
 -11   3  20        0.03       -1.52      3.62 o
  -9   3  20      213.39      215.41      7.02 o
  -7   3  20       49.09       45.14      4.20 o
  -5   3  20        0.16       -4.17      4.17 o
  -3   3  20      330.27      311.02     15.87 o
 -10   4  20       19.50       17.88      6.12 o
  -8   4  20      101.81      122.16      6.82 o
  -6   4  20       40.05       40.26      5.51 o
 -15   1  21      109.55       99.73     10.45 o
 -13   1  21      211.89      216.07      6.22 o
 -11   1  21        0.27        1.97      4.03 o
  -9   1  21      142.25      148.11      8.87 o
  -7   1  21       66.44       82.88      6.39 o
  -5   1  21        1.93        7.54      8.49 o
  -3   1  21       15.36       25.50      5.52 o
 -14   2  21      148.97      180.97      9.07 o
 -12   2  21      151.79      177.16      6.87 o
 -10   2  21       33.94       47.72      4.64 o
  -8   2  21      440.02      450.97     11.08 o
  -6   2  21      123.84      116.43      6.09 o
  -4   2  21       16.01       16.97      9.85 o
 -11   3  21        3.91        1.76      4.26 o
  -9   3  21        0.03        4.51      4.44 o
  -7   3  21       61.65       46.71      5.89 o
 -12   0  22      158.54      158.13      8.17 o
 -10   0  22        2.59       -0.86      5.92 o
  -8   0  22      492.65      532.24     17.84 o
  -6   0  22       66.54       57.41     13.22 o
 -13   1  22       20.41       20.55     13.54 o
 -11   1  22       12.46       11.85      3.92 o
  -9   1  22       41.38       33.21      9.89 o
  -7   1  22      127.21      152.39      8.85 o
 
